# Supplementary material for: Mapping regulatory variants controlling gene expression in drought response and tolerance in maize
Source: Genome Biol. 2020 Jul 6;21:163. doi: 10.1186/s13059-020-02069-1 (PMC7336464; doi:10.1186/s13059-020-02069-1)
Supplement: Supplementary file 2 — Additional file 2: Table S1. The SNP concordant rate between the previous and present studies. Table S2. Information on static and dynamic eQTLs identified in the present study. Table S3. 3733 eQTLs directly located in TF genes. Table S4. Detail information on the eQTL network. Table S5. Detail information on 97 candidate genes identified by Mendelian Randomization analysis. Table S6. Primers used in the present study. [file 13059_2020_2069_MOESM2_ESM.xlsx]

## Sheet: Table S1
Table S1. The SNP concordant rate between the previous and present studies.
Germplasm IDa	Overlapb	Our_Missc	1.25M_Missd	All_no_Misse	Matchedf	Differentg	Concordant_rate
CML134	233226	86880	14377	140608	131362	9246	0.934243
CML115	233226	77475	13812	149826	100822	49004	0.672927
7381	233226	96367	15452	131659	129226	2433	0.98152
YU374	233226	86600	13297	141922	139731	2191	0.984562
ZHENG35	233226	84082	16308	142880	140324	2556	0.982111
CIMBL94	233226	80277	15903	145620	113214	32406	0.777462
CIMBL58	233226	71459	20122	151828	104221	47607	0.686441
CML470	233226	94335	16313	133001	118525	14476	0.891159
CIMBL139	233226	85873	15706	140936	123502	17434	0.876298
R15X1141	233226	76059	20982	147614	143300	4314	0.970775
CIMBL150	233226	98278	13591	130597	126676	3921	0.969976
GEMS28	233226	76445	16974	149507	142966	6541	0.95625
CIMBL29	233226	79602	16863	146573	142115	4458	0.969585
CIMBL18	233226	105385	14365	123876	121741	2135	0.982765
CIMBL144	233226	69809	19015	153764	135407	18357	0.880616
WU109	233226	93934	10690	135156	132679	2477	0.981673
CIMBL2	233226	152954	19283	77631	76159	1472	0.981039
CIMBL147	233226	128399	16140	100904	97734	3170	0.968584
CIMBL92	233226	86350	19902	138970	132734	6236	0.955127
CIMBL157	233226	84425	14588	143245	139641	3604	0.97484
CIMBL68	233226	79239	15000	148037	144071	3966	0.973209
CI7	233226	84558	10745	143986	141557	2429	0.98313
CIMBL96	233226	83286	15248	144014	139421	4593	0.968107
CIMBL153	233226	89775	13242	138411	133494	4917	0.964475
GEMS46	233226	81391	14954	146195	133827	12368	0.915401
CIMBL51	233226	90850	10378	138121	109455	28666	0.792457
CML162	233226	89394	14229	139442	137152	2290	0.983577
CIMBL69	233226	81070	14489	146028	128218	17810	0.878037
GEMS20	233226	60486	19790	162017	153056	8961	0.944691
CML432	233226	80390	14450	147373	144637	2736	0.981435
CML493	233226	80404	14150	147458	144372	3086	0.979072
K10	233226	80587	13780	146930	144181	2749	0.98129
GY386	233226	83192	18479	142606	130550	12056	0.915459
GEMS54	233226	55169	16437	168190	138562	29628	0.823842
CIMBL6	233226	85121	18286	141702	138004	3698	0.973903
CML172	233226	87221	17489	138917	135148	3769	0.972869
CIMBL114	233226	88819	15476	138942	135983	2959	0.978703
CIMBL47	233226	83047	14086	144966	139259	5707	0.960632
DAN599	233226	81568	12600	146682	144270	2412	0.983556
ZHENG58	233226	62564	12417	162739	137060	25679	0.842207
CML31	233226	92235	16850	135499	132145	3354	0.975247
CIMBL141	233226	79248	14646	147946	144879	3067	0.979269
LY042	233226	87085	15613	140666	136551	4115	0.970746
GEMS58	233226	77916	20190	146398	136475	9923	0.932219
CIMBL75	233226	71016	14802	155125	128422	26703	0.827861
CIMBL40	233226	86516	19608	139298	134138	5160	0.962957
CML192	233226	79326	16803	147280	143937	3343	0.977302
ZHI41	233226	88497	20667	136898	133154	3744	0.972651
FCD0602	233226	82869	14058	144272	137536	6736	0.95331
CML170	233226	79207	15802	147261	143389	3872	0.973707
GEMS32	233226	70796	17569	154063	145135	8928	0.94205
GEMS36	233226	75435	19591	148939	123363	25576	0.828279
CIMBL52	233226	80303	15590	146183	124181	22002	0.84949
SY1052	233226	80891	16684	145099	141540	3559	0.975472
CIMBL90	233226	79684	19322	145786	141618	4168	0.97141
4F1	233226	88528	9231	141270	139376	1894	0.986593
GEMS11	233226	79286	15979	147119	139693	7426	0.949524
GEMS51	233226	141990	19928	86814	77757	9057	0.895674
GEMS42	233226	79765	15594	146583	127561	19022	0.870231
GY1032	233226	81698	13173	146358	143779	2579	0.982379
CML479	233226	81712	18714	143204	122710	20494	0.856889
CIMBL42	233226	79055	17314	146802	142702	4100	0.972071
W138	233226	69654	13809	156719	117388	39331	0.749035
CIMBL123	233226	86914	21109	138441	134380	4061	0.970666
CML171	233226	98129	16337	129775	126774	3001	0.976875
CML411	233226	79766	16800	146218	120652	25566	0.825151
LIAO159	233226	74634	13082	152893	150709	2184	0.985716
LIAO138	233226	74544	17776	150198	132075	18123	0.879339
GEMS14	233226	79275	13421	148000	134832	13168	0.911027
GEMS5	233226	64690	16725	159850	141786	18064	0.886994
CML433	233226	82886	15012	143830	96081	47749	0.668018
GEMS37	233226	77193	17075	149004	132961	16043	0.892332
CML454	233226	100914	15154	128095	125761	2334	0.981779
CML360	233226	68736	19925	155237	150122	5115	0.96705
GEMS63	233226	82843	15728	143785	130246	13539	0.905839
CIMBL54	233226	85846	17995	139747	117924	21823	0.843839
268	233226	83816	16111	142192	126889	15303	0.892378
MO17	233226	55698	8683	172298	138533	33765	0.804031
CIMBL82	233226	103063	19324	124879	120780	4099	0.967176
5237	233226	86715	10214	142717	135348	7369	0.948366
GEMS9	233226	73522	14894	153007	144451	8556	0.944081
CIMBL121	233226	80779	17642	145451	141787	3664	0.974809
M153	233226	96197	18924	130746	127960	2786	0.978692
GEMS60	233226	78453	16447	147180	133886	13294	0.909675
CIMBL95	233226	87998	18145	138648	134786	3862	0.972145
CIMBL62	233226	88054	15359	139395	135900	3495	0.974927
CHUAN48-2	233226	78994	14181	148406	144367	4039	0.972784
YE52106	233226	94948	9804	134444	132562	1882	0.986002
CIMBL23	233226	60673	15019	165282	161327	3955	0.976071
JIAO51	233226	94255	17205	132994	129689	3305	0.975149
CIMBL27	233226	92054	17290	134712	95782	38930	0.711013
D863F	233226	91991	15106	136612	134434	2178	0.984057
CIMBL89	233226	76077	15246	149818	115835	33983	0.773171
CIMBL17	233226	81629	16118	145190	139168	6022	0.958523
ZHONG69	233226	76092	15840	150383	147379	3004	0.980024
CML480	233226	79858	17754	145793	141342	4451	0.96947
DONG237	233226	82747	13442	145242	142473	2769	0.980935
DAN3130	233226	80473	15524	147120	144574	2546	0.982694
CIMBL10	233226	83958	14349	143620	140564	3056	0.978722
BY4960	233226	74720	13814	152434	149549	2885	0.981074
CIMBL143	233226	78390	20013	146481	141017	5464	0.962698
GEMS44	233226	75797	18270	149585	136244	13341	0.910813
GEMS13	233226	78822	16280	146790	123927	22863	0.844247
CML118	233226	76920	14274	149985	146591	3394	0.977371
B73	233226	67919	7406	161376	160263	1113	0.993103
CML32	233226	84740	18731	141348	137460	3888	0.972493
B114	233226	77882	12265	150470	148200	2270	0.984914
CIMBL98	233226	83992	15585	143110	140257	2853	0.980064
SY3073	233226	83681	12587	144844	142563	2281	0.984252
CIMBL56	233226	73355	18301	151468	144904	6564	0.956664
238	233226	75424	15340	151079	129839	21240	0.859411
SY1039	233226	101775	14157	126579	123634	2945	0.976734
4019	233226	77786	19452	146466	137889	8577	0.94144
CIMBL4	233226	86533	16059	140736	138086	2650	0.98117
1462	233226	227647	14838	5297	4678	619	0.883141
BY855	233226	80551	12287	147628	133051	14577	0.901259
GEMS40	233226	93331	21543	130918	94107	36811	0.718824
303WX	233226	104345	13739	124853	122584	2269	0.981827
CIMBL12	233226	87729	19072	138864	135322	3542	0.974493
ZB648	233226	82428	11890	146606	143388	3218	0.97805
CML50	233226	80276	27658	140243	133348	6895	0.950835
BY809	233226	81241	13412	147098	144947	2151	0.985377
CIMBL19	233226	77856	17418	148116	144015	4101	0.972312
SI273	233226	80983	13549	146301	138202	8099	0.944642
CIMBL9	233226	85850	15803	141121	137899	3222	0.977169
WH413	233226	77601	10374	151260	148952	2308	0.984742
TY4	233226	68337	11343	159462	156236	3226	0.979769
CIMBL59	233226	81989	15336	145033	141311	3722	0.974337
GEMS39	233226	120628	17169	108757	100909	7848	0.927839
CIMBL53	233226	107047	15017	121436	118414	3022	0.975114
SY1032	233226	79401	12182	148926	146409	2517	0.983099
CIMBL15	233226	79357	11011	149137	125889	23248	0.844116
CIMBL32	233226	85712	14699	142237	139166	3071	0.978409
JH96C	233226	86330	15168	140658	129607	11051	0.921434
CIMBL28	233226	62288	17427	162078	154183	7895	0.951289
CIMBL91	233226	76141	14210	151507	143745	7762	0.948768
TY5	233226	104996	16399	123398	120438	2960	0.976013
SHEN5003	233226	64610	10099	162575	118686	43889	0.730038
ZHENG653	233226	80563	13982	147137	144414	2723	0.981493
CML325	233226	93923	16039	133790	130989	2801	0.979064
GEMS2	233226	68836	13305	158159	148606	9553	0.939599
TY2	233226	80818	15770	146056	142136	3920	0.973161
647	233226	81248	20662	143631	138441	5190	0.963866
835B	233226	91663	14053	136067	119082	16985	0.875172
CML121	233226	74449	15306	151702	127058	24644	0.83755
CIMBL125	233226	84136	17960	141723	117963	23760	0.832349
CIMBL101	233226	87995	15485	139574	135542	4032	0.971112
CIMBL1	233226	92116	16339	135208	132181	3027	0.977612
TIE7922	233226	111303	8666	119226	117984	1242	0.989583
GEMS55	233226	70467	13684	155685	143063	12622	0.918926
GEMS10	233226	80183	12598	147777	140026	7751	0.947549
CIMBL145	233226	113327	13434	116453	114784	1669	0.985668
HUANGC	233226	75907	14125	150029	146742	3287	0.978091
GEMS6	233226	75976	15375	150369	140822	9547	0.93651
CHANG72	233226	55937	12580	168834	136332	32502	0.807491
BY4944	233226	82936	15202	144179	140346	3833	0.973415
CML69	233226	71193	21039	152664	147939	4725	0.96905
J4112	233226	57232	13547	168518	165567	2951	0.982489
CIMBL111	233226	85672	18413	140475	135540	4935	0.964869
CIMBL127	233226	82564	17104	143670	139200	4470	0.968887
ZZ01	233226	84997	15796	142002	130719	11283	0.920543
GEMS66	233226	76111	15389	150316	136687	13629	0.909331
B11	233226	64543	14311	161802	157811	3991	0.975334
CML20	233226	99309	19835	128096	125120	2976	0.976767
CIMBL142	233226	71655	13459	155723	152669	3054	0.980388
CML116	233226	91409	14716	136523	134037	2486	0.981791
CML431	233226	97193	14762	131491	129083	2408	0.981687
CIMBL46	233226	92120	13896	136374	133219	3155	0.976865
CIMBL74	233226	76634	14879	149885	125351	24534	0.836315
SC55	233226	76299	9890	151881	115194	36687	0.758449
CIMBL7	233226	124470	14197	105679	103816	1863	0.982371
GEMS21	233226	79927	13542	146738	131853	14885	0.898561
PH6WC	233226	88770	18991	135275	131757	3518	0.973994
U8112	233226	79337	8248	149616	126821	22795	0.847643
CIMBL60	233226	82796	17146	143930	139988	3942	0.972612
8902	233226	218755	15442	13702	12516	1186	0.913443
CIMBL115	233226	84744	14574	142410	139376	3034	0.978695
CIMBL70	233226	81381	15946	145155	141360	3795	0.973856
PH4CV	233226	68608	40984	138455	116568	21887	0.84192
CIMBL129	233226	78533	16149	148187	144650	3537	0.976132
CML423	233226	84567	17491	141977	138297	3680	0.97408
SY1128	233226	77823	13640	149703	146862	2841	0.981022
JY01	233226	78642	14413	148378	145441	2937	0.980206
RY729	233226	82211	13721	145823	143295	2528	0.982664
CML189	233226	77370	18630	147723	143628	4095	0.972279
CML298	233226	88208	18104	138437	134990	3447	0.975101
JI853	233226	108634	10362	121413	119895	1518	0.987497
YE8001	233226	89374	12142	139273	137186	2087	0.985015
SW92E114	233226	86016	13708	142195	139583	2612	0.981631
CIMBL133	233226	65799	16489	159181	154122	5059	0.968219
CML165	233226	72915	14826	154109	150325	3784	0.975446
S22	233226	73412	9767	154973	114159	40814	0.736638
CIMBL81	233226	85797	14597	141955	138994	2961	0.979141
CIMBL149	233226	79110	16009	146923	139635	7288	0.950396
CIMBL99	233226	66137	15089	159761	140859	18902	0.881686
LIAO5262	233226	91562	16499	136129	133091	3038	0.977683
CIMBL55	233226	75039	15429	151387	124184	27203	0.820308
CIMBL22	233226	61479	17024	163118	158057	5061	0.968973
GEMS30	233226	83458	16860	142924	127689	15235	0.893405
07KS4	233226	138479	12807	91428	89428	2000	0.978125
CML361	233226	80355	20380	144449	140035	4414	0.969443
GEMS4	233226	67449	20223	155898	148516	7382	0.952649
CIMBL122	233226	89085	16798	138087	134816	3271	0.976312
NAN21-3	233226	80476	15198	146279	143326	2953	0.979813
CML304	233226	73022	15331	153982	150685	3297	0.978588
BY813	233226	59357	11719	168069	165427	2642	0.98428
TY3	233226	86396	16593	140129	135018	5111	0.963526
TIAN77	233226	77803	16639	148477	144809	3668	0.975296
GEMS41	233226	84619	18780	141126	131068	10058	0.92873
05W002	233226	88772	11075	140617	138407	2210	0.984284
CML163	233226	60326	13918	166032	162056	3976	0.976053
TY6	233226	88325	15037	139374	136486	2888	0.979279
CML496	233226	83936	15780	143411	139979	3432	0.976069
05WN230	233226	78617	11639	149896	147606	2290	0.984723
B113	233226	88749	16662	138224	131946	6278	0.954581
MO113	233226	101896	13660	127201	124989	2212	0.98261
BY804	233226	51186	9246	176178	147050	29128	0.834667
7884-4HT	233226	222910	9899	10003	9838	165	0.983505
P178	233226	85153	10427	143539	141115	2424	0.983113
GEMS65	233226	86923	13337	140826	133515	7311	0.948085
CML130	233226	138666	17100	91846	90108	1738	0.981077
a221 accessions were included the both previous [16] and present studies.
bThe number of the SNPs identified the both previously [16] and present studis.
cThe number of the missing sites in the present study in this accession.
dThe number of the missing sites in the previous study [16] in this accession.
eThe number of the SNPs identified in both studies in this accession.
fThe number of the SNPs with consistent genotypes identified in two studies in this accession.
gThe number of the SNPs with inconsistent genotypes identified in two studies in this accession.

## Sheet: Table S2
Table S2. Information on static and dynamic eQTLs identified in the present study.
Classifications	Treatments	etrait	Annotation for etraita	eQTL	Lead_SNPb	P-valuec	eQTL_Typed	Candidate gene in eQTL region	Annotation for candidate genea
Static local-eQTLs	WW	Zm00001d049171	Lipase/lipooxygenase PLAT/LH2 family protein	4:19001622~19003600	4_19003106	1.54e-11	L	Zm00001d049170,Zm00001d049171	Plastocyanin-like domain containing protein ,\Lipase/lipooxygenase PLAT/LH2 family protein\""
Static local-eQTLs	WS1	Zm00001d049171	Lipase/lipooxygenase PLAT/LH2 family protein	4:19001578~19003600	4_19003073	5.23e-12	L	Zm00001d049170,Zm00001d049171	Plastocyanin-like domain containing protein ,\Lipase/lipooxygenase PLAT/LH2 family protein\""
Static local-eQTLs	WS2	Zm00001d049171	Lipase/lipooxygenase PLAT/LH2 family protein	4:19001578~19004711	4_19003106	3.93e-12	L	Zm00001d049170,Zm00001d049171	Plastocyanin-like domain containing protein ,\Lipase/lipooxygenase PLAT/LH2 family protein\""
Static local-eQTLs	WW	Zm00001d008501	DUF4228 domain protein	8:10522753~10523493	8_10523493	9.32e-08	L	Zm00001d008501	DUF4228 domain protein
Static local-eQTLs	WS1	Zm00001d008501	DUF4228 domain protein	8:10522753~10523493	8_10522756	1.29e-08	L	Zm00001d008501	DUF4228 domain protein
Static local-eQTLs	WS2	Zm00001d008501	DUF4228 domain protein	8:10522753~10523493	8_10523493	1.08e-07	L	Zm00001d008501	DUF4228 domain protein
Static local-eQTLs	WW	Zm00001d026335	Autophagy-related protein 8c	10:143749994~143750680	10_143750680	9.02e-10	L	Zm00001d026335	Autophagy-related protein 8c
Static local-eQTLs	WS1	Zm00001d026335	Autophagy-related protein 8c	10:143747677~143750770	10_143750425	9.54e-12	L	Zm00001d026335	Autophagy-related protein 8c
Static local-eQTLs	WS2	Zm00001d026335	Autophagy-related protein 8c	10:143750382~143750770	10_143750770	6.24e-08	L	Zm00001d026335	Autophagy-related protein 8c
Static local-eQTLs	WW	Zm00001d028038	Methionine--tRNA ligase chloroplastic/mitochondrial	1:21187735~21201054	1_21192256	2.87e-17	L	Zm00001d028038	Methionine--tRNA ligase chloroplastic/mitochondrial
Static local-eQTLs	WS1	Zm00001d028038	Methionine--tRNA ligase chloroplastic/mitochondrial	1:21187735~21201054	1_21191372	1.32e-18	L	Zm00001d028038	Methionine--tRNA ligase chloroplastic/mitochondrial
Static local-eQTLs	WS2	Zm00001d028038	Methionine--tRNA ligase chloroplastic/mitochondrial	1:21187471~21193677	1_21187735	1.59e-12	L	Zm00001d028038	Methionine--tRNA ligase chloroplastic/mitochondrial
Static local-eQTLs	WW	Zm00001d021635	Condensin-2 complex subunit H2	7:158748592~158767153	7_158754176	1.06e-10	L	Zm00001d021635,Zm00001d021636	Condensin-2 complex subunit H2,\binding;calmodulin binding\""
Static local-eQTLs	WS1	Zm00001d021635	Condensin-2 complex subunit H2	7:158748883~158761345	7_158754176	2.3e-13	L	Zm00001d021635,Zm00001d021636	Condensin-2 complex subunit H2,\binding;calmodulin binding\""
Static local-eQTLs	WS2	Zm00001d021635	Condensin-2 complex subunit H2	7:158748883~158755709	7_158754176	6.66e-08	L	Zm00001d021635,Zm00001d021636	Condensin-2 complex subunit H2,\binding;calmodulin binding\""
Static local-eQTLs	WW	Zm00001d024928	Zinc finger CCCH domain-containing protein 24	10:95451455~95455506	10_95454023	1.62e-17	L	Zm00001d024928	Zinc finger CCCH domain-containing protein 24
Static local-eQTLs	WS1	Zm00001d024928	Zinc finger CCCH domain-containing protein 24	10:95451455~95455506	10_95454035	4.88e-17	L	Zm00001d024928	Zinc finger CCCH domain-containing protein 24
Static local-eQTLs	WS2	Zm00001d024928	Zinc finger CCCH domain-containing protein 24	10:95472560~95474572	10_95472650	1.4e-19	L	Zm00001d024928	Zinc finger CCCH domain-containing protein 24
Static local-eQTLs	WW	Zm00001d003719	UPF0496 protein	2:56339282~56340709	2_56339282	8.9e-13	L	Zm00001d000823,Zm00001d003719	/,\UPF0496 protein \""
Static local-eQTLs	WS1	Zm00001d003719	UPF0496 protein	2:56339282~56340709	2_56339282	2.83e-13	L	Zm00001d000823,Zm00001d003719	/,\UPF0496 protein \""
Static local-eQTLs	WS2	Zm00001d003719	UPF0496 protein	2:56339282~56340709	2_56339282	2.99e-11	L	Zm00001d000823,Zm00001d003719	/,\UPF0496 protein \""
Static local-eQTLs	WW	Zm00001d036641	Speckle-type POZ protein	6:95981574~95983421	6_95983399	2.14e-08	L	Zm00001d036641	Speckle-type POZ protein
Static local-eQTLs	WS1	Zm00001d036641	Speckle-type POZ protein	6:95982032~95983499	6_95982032	7.51e-10	L	Zm00001d036641	Speckle-type POZ protein
Static local-eQTLs	WS2	Zm00001d036641	Speckle-type POZ protein	6:95982032~95983499	6_95983399	4.08e-09	L	Zm00001d036641	Speckle-type POZ protein
Static local-eQTLs	WW	Zm00001d031940	F1F0-ATPase inhibitor protein	1:207517231~207518862	1_207518541	1.22e-18	L	Zm00001d031939	40S ribosomal protein S25-2
Static local-eQTLs	WS1	Zm00001d031940	F1F0-ATPase inhibitor protein	1:207517169~207518862	1_207518541	1.71e-20	L	Zm00001d031939	40S ribosomal protein S25-2
Static local-eQTLs	WS2	Zm00001d031940	F1F0-ATPase inhibitor protein	1:207517231~207518862	1_207518541	9.08e-18	L	Zm00001d031939	40S ribosomal protein S25-2
Static local-eQTLs	WW	Zm00001d036514	/	6:90962729~90966981	6_90966126	6.29e-10	L	Zm00001d036514,Zm00001d036515	/,\/\""
Static local-eQTLs	WS1	Zm00001d036514	/	6:90964100~90967834	6_90965881	4.32e-10	L	Zm00001d036514,Zm00001d036515	/,\/\""
Static local-eQTLs	WS2	Zm00001d036514	/	6:90962729~90967818	6_90965881	5.52e-12	L	Zm00001d036514,Zm00001d036515	/,\/\""
Static local-eQTLs	WW	Zm00001d005708	Protein EDS1	2:184110936~184113415	2_184113236	2.59e-08	L	Zm00001d005708	Protein EDS1
Static local-eQTLs	WS1	Zm00001d005708	Protein EDS1	2:184110744~184113378	2_184111385	1.07e-08	L	Zm00001d005708	Protein EDS1
Static local-eQTLs	WS2	Zm00001d005708	Protein EDS1	2:184109602~184113236	2_184110936	1.77e-08	L	Zm00001d005708	Protein EDS1
Static local-eQTLs	WW	Zm00001d047747	/	9:140734496~140740527	9_140740304	8.85e-13	L	Zm00001d047747	/
Static local-eQTLs	WS1	Zm00001d047747	/	9:140734496~140740527	9_140738554	1.04e-14	L	Zm00001d047747	/
Static local-eQTLs	WS2	Zm00001d047747	/	9:140734496~140740481	9_140740304	1.47e-12	L	Zm00001d047747	/
Static local-eQTLs	WW	Zm00001d040036	Probable ubiquitin-conjugating enzyme E2 23	3:23962341~23967166	3_23965212	7.54e-17	L	Zm00001d040036	Probable ubiquitin-conjugating enzyme E2 23
Static local-eQTLs	WS1	Zm00001d040036	Probable ubiquitin-conjugating enzyme E2 23	3:23962341~23967166	3_23964046	7.84e-16	L	Zm00001d040036	Probable ubiquitin-conjugating enzyme E2 23
Static local-eQTLs	WS2	Zm00001d040036	Probable ubiquitin-conjugating enzyme E2 23	3:23962341~23967166	3_23964925	4.86e-12	L	Zm00001d040036	Probable ubiquitin-conjugating enzyme E2 23
Static local-eQTLs	WW	Zm00001d042997	HIT-type Zinc finger family protein	3:186192044~186204702	3_186198878	9.63e-16	L	Zm00001d042996,Zm00001d042997,Zm00001d042998	2-oxoglutarate (2OG) and Fe(II)-dependent oxygenase superfamily protein,\HIT-type Zinc finger family protein\",\"UPF0051 protein ABCI8 chloroplastic\""
Static local-eQTLs	WS1	Zm00001d042997	HIT-type Zinc finger family protein	3:186192044~186204535	3_186194736	3.07e-13	L	Zm00001d042996,Zm00001d042997,Zm00001d042998	2-oxoglutarate (2OG) and Fe(II)-dependent oxygenase superfamily protein,\HIT-type Zinc finger family protein\",\"UPF0051 protein ABCI8 chloroplastic\""
Static local-eQTLs	WS2	Zm00001d042997	HIT-type Zinc finger family protein	3:186187807~186204702	3_186191113	3.81e-08	L	Zm00001d042996,Zm00001d042997,Zm00001d042998	2-oxoglutarate (2OG) and Fe(II)-dependent oxygenase superfamily protein,\HIT-type Zinc finger family protein\",\"UPF0051 protein ABCI8 chloroplastic\""
Static local-eQTLs	WW	Zm00001d045076	Serine/arginine-rich splicing factor RSZ22	9:11780765~11784780	9_11781882	2.15e-09	L	Zm00001d045076	Serine/arginine-rich splicing factor RSZ22
Static local-eQTLs	WS1	Zm00001d045076	Serine/arginine-rich splicing factor RSZ22	9:11780701~11784780	9_11781883	6.49e-13	L	Zm00001d045076	Serine/arginine-rich splicing factor RSZ22
Static local-eQTLs	WS2	Zm00001d045076	Serine/arginine-rich splicing factor RSZ22	9:11780701~11784758	9_11782490	3.22e-11	L	Zm00001d045076	Serine/arginine-rich splicing factor RSZ22
Static local-eQTLs	WW	Zm00001d004702	Signal peptide peptidase-like 3	2:132220936~132244254	2_132236637	2.59e-20	L	Zm00001d004702	Signal peptide peptidase-like 3
Static local-eQTLs	WS1	Zm00001d004702	Signal peptide peptidase-like 3	2:132220936~132244254	2_132244104	1.51e-19	L	Zm00001d004702	Signal peptide peptidase-like 3
Static local-eQTLs	WS2	Zm00001d004702	Signal peptide peptidase-like 3	2:132220936~132244254	2_132241414	1.81e-21	L	Zm00001d004702	Signal peptide peptidase-like 3
Static local-eQTLs	WW	Zm00001d019421	/	7:32975827~32978428	7_32978115	3.46e-10	L	Zm00001d019421	/
Static local-eQTLs	WS1	Zm00001d019421	/	7:32975827~32978428	7_32978115	3.17e-10	L	Zm00001d019421	/
Static local-eQTLs	WS2	Zm00001d019421	/	7:32976550~32978115	7_32978115	3.15e-09	L	Zm00001d019421	/
Static local-eQTLs	WW	Zm00001d023506	calcineurin B-like7	10:7802570~7806521	10_7803051	3.5e-13	L	Zm00001d023506	calcineurin B-like7
Static local-eQTLs	WS1	Zm00001d023506	calcineurin B-like7	10:7802570~7806521	10_7803051	1.81e-13	L	Zm00001d023506	calcineurin B-like7
Static local-eQTLs	WS2	Zm00001d023506	calcineurin B-like7	10:7802570~7806521	10_7803051	8.35e-13	L	Zm00001d023506	calcineurin B-like7
Static local-eQTLs	WW	Zm00001d033328	N-acetyl-gamma-glutamyl-phosphate reductase	1:259165365~259167313	1_259167077	1.79e-10	L	Zm00001d033328	N-acetyl-gamma-glutamyl-phosphate reductase
Static local-eQTLs	WS1	Zm00001d033328	N-acetyl-gamma-glutamyl-phosphate reductase	1:259165365~259167313	1_259167077	1.65e-12	L	Zm00001d033328	N-acetyl-gamma-glutamyl-phosphate reductase
Static local-eQTLs	WS2	Zm00001d033328	N-acetyl-gamma-glutamyl-phosphate reductase	1:259165774~259167313	1_259167077	4.13e-10	L	Zm00001d033328	N-acetyl-gamma-glutamyl-phosphate reductase
Static local-eQTLs	WW	Zm00001d002674	/	2:18931055~18931156	2_18931096	1.4e-10	L	Zm00001d002674	/
Static local-eQTLs	WS1	Zm00001d002674	/	2:18930995~18931156	2_18931096	1.98e-09	L	Zm00001d002674	/
Static local-eQTLs	WS2	Zm00001d002674	/	2:18930995~18931156	2_18931096	1.43e-12	L	Zm00001d002674	/
Static local-eQTLs	WW	Zm00001d053886	L-arabinokinase	4:242963404~242966310	4_242966281	2.3e-11	L	Zm00001d053885	/
Static local-eQTLs	WS1	Zm00001d053886	L-arabinokinase	4:242964683~242966281	4_242966281	1.1e-08	L	Zm00001d053885	/
Static local-eQTLs	WS2	Zm00001d053886	L-arabinokinase	4:242965814~242966281	4_242966111	5.07e-08	L	Zm00001d053885	/
Static local-eQTLs	WW	Zm00001d016197	Probable LRR receptor-like serine/threonine-protein kinase	5:150293592~150303963	5_150302287	1.21e-08	L	Zm00001d016197,ENSRNA049460407,Zm00001d016198	Probable LRR receptor-like serine/threonine-protein kinase ,\U2 spliceosomal RNA\",\" glutamate-oxaloacetic transaminase3\""
Static local-eQTLs	WS1	Zm00001d016197	Probable LRR receptor-like serine/threonine-protein kinase	5:150293592~150303963	5_150302287	8.08e-09	L	Zm00001d016197,ENSRNA049460407,Zm00001d016198	Probable LRR receptor-like serine/threonine-protein kinase ,\U2 spliceosomal RNA\",\" glutamate-oxaloacetic transaminase3\""
Static local-eQTLs	WS2	Zm00001d016197	Probable LRR receptor-like serine/threonine-protein kinase	5:150296306~150305453	5_150298997	8.99e-10	L	Zm00001d016197,ENSRNA049460407,Zm00001d016198	Probable LRR receptor-like serine/threonine-protein kinase ,\U2 spliceosomal RNA\",\" glutamate-oxaloacetic transaminase3\""
Static local-eQTLs	WW	Zm00001d028522	Late embryogenesis abundant (LEA) hydroxyproline- rich glycoprotein family	1:38044579~38047524	1_38046039	1.65e-11	L	Zm00001d028522	Late embryogenesis abundant (LEA) hydroxyproline- rich glycoprotein family
Static local-eQTLs	WS1	Zm00001d028522	Late embryogenesis abundant (LEA) hydroxyproline- rich glycoprotein family	1:38046039~38047524	1_38047460	4.66e-09	L	Zm00001d028522	Late embryogenesis abundant (LEA) hydroxyproline- rich glycoprotein family
Static local-eQTLs	WS2	Zm00001d028522	Late embryogenesis abundant (LEA) hydroxyproline- rich glycoprotein family	1:38044579~38048161	1_38047460	1.5e-11	L	Zm00001d028522	Late embryogenesis abundant (LEA) hydroxyproline- rich glycoprotein family
Static local-eQTLs	WW	Zm00001d008966	Serine/threonine-protein kinase	8:27714394~27722004	8_27715843	3.33e-12	L	Zm00001d008965	Putative inactive receptor-like protein kinase
Static local-eQTLs	WS1	Zm00001d008966	Serine/threonine-protein kinase	8:27715139~27722004	8_27715843	3.32e-11	L	Zm00001d008965	Putative inactive receptor-like protein kinase
Static local-eQTLs	WS2	Zm00001d008966	Serine/threonine-protein kinase	8:27715265~27717561	8_27715843	9.16e-11	L	Zm00001d008965	Putative inactive receptor-like protein kinase
Static local-eQTLs	WW	Zm00001d043194	Phosphoglycerate kinase	3:191210894~191226270	3_191223894	1.37e-18	L	Zm00001d043195,Zm00001d043194	Metacaspase-6,\Phosphoglycerate kinase \""
Static local-eQTLs	WS1	Zm00001d043194	Phosphoglycerate kinase	3:191209865~191228855	3_191223894	6.98e-19	L	Zm00001d043195,Zm00001d043194	Metacaspase-6,\Phosphoglycerate kinase \""
Static local-eQTLs	WS2	Zm00001d043194	Phosphoglycerate kinase	3:191209865~191225475	3_191214960	9.95e-17	L	Zm00001d043195,Zm00001d043194	Metacaspase-6,\Phosphoglycerate kinase \""
Static local-eQTLs	WW	Zm00001d049662	glycine-rich protein	4:39069689~39077411	4_39073772	1.89e-13	L	Zm00001d049662,Zm00001d049663	glycine-rich protein,\Cation/H(+) antiporter 14\""
Static local-eQTLs	WS1	Zm00001d049662	glycine-rich protein	4:39069689~39077411	4_39074405	4.37e-13	L	Zm00001d049662,Zm00001d049663	glycine-rich protein,\Cation/H(+) antiporter 14\""
Static local-eQTLs	WS2	Zm00001d049662	glycine-rich protein	4:39069689~39077411	4_39074929	7.79e-10	L	Zm00001d049662,Zm00001d049663	glycine-rich protein,\Cation/H(+) antiporter 14\""
Static local-eQTLs	WW	Zm00001d016382	P-loop containing nucleoside triphosphate hydrolases superfamily protein	5:160268108~160274060	5_160271178	2e-14	L	Zm00001d016382	P-loop containing nucleoside triphosphate hydrolases superfamily protein
Static local-eQTLs	WS1	Zm00001d016382	P-loop containing nucleoside triphosphate hydrolases superfamily protein	5:160268108~160274033	5_160273787	2.87e-13	L	Zm00001d016382	P-loop containing nucleoside triphosphate hydrolases superfamily protein
Static local-eQTLs	WS2	Zm00001d016382	P-loop containing nucleoside triphosphate hydrolases superfamily protein	5:160268108~160274060	5_160272723	1.63e-11	L	Zm00001d016382	P-loop containing nucleoside triphosphate hydrolases superfamily protein
Static local-eQTLs	WW	Zm00001d029758	Calcium-dependent protein kinase 6	1:86001706~86006327	1_86006114	7.1e-12	L	Zm00001d029758	Calcium-dependent protein kinase 6
Static local-eQTLs	WS1	Zm00001d029758	Calcium-dependent protein kinase 6	1:86003797~86006327	1_86006114	1.94e-10	L	Zm00001d029758	Calcium-dependent protein kinase 6
Static local-eQTLs	WS2	Zm00001d029758	Calcium-dependent protein kinase 6	1:86004185~86006327	1_86004525	3.87e-07	L	Zm00001d029758	Calcium-dependent protein kinase 6
Static local-eQTLs	WW	Zm00001d048113	DNA-directed RNA polymerase subunit beta'	9:150382194~150382799	9_150382631	1.37e-14	L	Zm00001d048113	DNA-directed RNA polymerase subunit beta'
Static local-eQTLs	WS1	Zm00001d048113	DNA-directed RNA polymerase subunit beta'	9:150382194~150382799	9_150382631	9.35e-14	L	Zm00001d048113	DNA-directed RNA polymerase subunit beta'
Static local-eQTLs	WS2	Zm00001d048113	DNA-directed RNA polymerase subunit beta'	9:150382194~150382799	9_150382631	1.1e-12	L	Zm00001d048113	DNA-directed RNA polymerase subunit beta'
Static local-eQTLs	WW	Zm00001d007819	40S ribosomal protein S15-4	2:240252381~240254033	2_240253995	1.77e-11	L	Zm00001d007819	40S ribosomal protein S15-4
Static local-eQTLs	WS1	Zm00001d007819	40S ribosomal protein S15-4	2:240253039~240254201	2_240253961	4.73e-13	L	Zm00001d007819	40S ribosomal protein S15-4
Static local-eQTLs	WS2	Zm00001d007819	40S ribosomal protein S15-4	2:240252381~240254033	2_240253898	5.31e-11	L	Zm00001d007819	40S ribosomal protein S15-4
Static local-eQTLs	WW	Zm00001d005958	methyl binding domain117	2:193814265~193824119	2_193814687	6.93e-13	L	Zm00001d005958,Zm00001d005959	methyl binding domain117,\ empty pericarp6\""
Static local-eQTLs	WS1	Zm00001d005958	methyl binding domain117	2:193814265~193824605	2_193814705	8.42e-10	L	Zm00001d005958,Zm00001d005959	methyl binding domain117,\ empty pericarp6\""
Static local-eQTLs	WS2	Zm00001d005958	methyl binding domain117	2:193814265~193824605	2_193820174	1.79e-13	L	Zm00001d005958,Zm00001d005959	methyl binding domain117,\ empty pericarp6\""
Static local-eQTLs	WW	Zm00001d007810	40S ribosomal protein S15-4	2:240071903~240073008	2_240073008	2.05e-09	L	Zm00001d007810	40S ribosomal protein S15-4
Static local-eQTLs	WS1	Zm00001d007810	40S ribosomal protein S15-4	2:240071760~240073379	2_240071903	1.43e-09	L	Zm00001d007810	40S ribosomal protein S15-4
Static local-eQTLs	WS2	Zm00001d007810	40S ribosomal protein S15-4	2:240071701~240073379	2_240071903	1.58e-08	L	Zm00001d007810	40S ribosomal protein S15-4
Static local-eQTLs	WW	Zm00001d043534	P-loop containing nucleoside triphosphate hydrolases superfamily protein	3:203070481~203076064	3_203070481	1e-09	L	Zm00001d043534	P-loop containing nucleoside triphosphate hydrolases superfamily protein
Static local-eQTLs	WS1	Zm00001d043534	P-loop containing nucleoside triphosphate hydrolases superfamily protein	3:203070481~203076065	3_203070481	6.82e-09	L	Zm00001d043534	P-loop containing nucleoside triphosphate hydrolases superfamily protein
Static local-eQTLs	WS2	Zm00001d043534	P-loop containing nucleoside triphosphate hydrolases superfamily protein	3:203070481~203076065	3_203070481	1.43e-11	L	Zm00001d043534	P-loop containing nucleoside triphosphate hydrolases superfamily protein
Static local-eQTLs	WW	Zm00001d046226	multidrug resistance protein associated1	9:73244332~73250039	9_73247057	3.32e-09	L	Zm00001d046226	multidrug resistance protein associated1
Static local-eQTLs	WS1	Zm00001d046226	multidrug resistance protein associated1	9:73244332~73249830	9_73244456	1.69e-09	L	Zm00001d046226	multidrug resistance protein associated1
Static local-eQTLs	WS2	Zm00001d046226	multidrug resistance protein associated1	9:73249663~73251098	9_73250982	1.74e-07	L	Zm00001d046226	multidrug resistance protein associated1
Static local-eQTLs	WW	Zm00001d011379	glycosyl transferase family 1 protein	8:149086248~149086760	8_149086417	7.05e-19	L	Zm00001d011379	glycosyl transferase family 1 protein
Static local-eQTLs	WS1	Zm00001d011379	glycosyl transferase family 1 protein	8:149086248~149086760	8_149086417	2.57e-17	L	Zm00001d011379	glycosyl transferase family 1 protein
Static local-eQTLs	WS2	Zm00001d011379	glycosyl transferase family 1 protein	8:149086248~149086417	8_149086416	1.38e-09	L	Zm00001d011379	glycosyl transferase family 1 protein
Static local-eQTLs	WW	Zm00001d038928	/	6:167155059~167168754	6_167160163	3.13e-16	L	Zm00001d038927,Zm00001d038928,Zm00001d038929	thiol oxidoreductase1,\/\",\"ATP synthase2\""
Static local-eQTLs	WS1	Zm00001d038928	/	6:167155059~167168754	6_167160163	4.87e-17	L	Zm00001d038927,Zm00001d038928,Zm00001d038929	thiol oxidoreductase1,\/\",\"ATP synthase2\""
Static local-eQTLs	WS2	Zm00001d038928	/	6:167155059~167168754	6_167160263	1.37e-17	L	Zm00001d038927,Zm00001d038928,Zm00001d038929	thiol oxidoreductase1,\/\",\"ATP synthase2\""
Static local-eQTLs	WW	Zm00001d051995	proliferating cell nuclear antigen2	4:176046957~176049676	4_176049676	5.28e-16	L	Zm00001d051995	proliferating cell nuclear antigen2
Static local-eQTLs	WS1	Zm00001d051995	proliferating cell nuclear antigen2	4:176046957~176049676	4_176049676	1.67e-13	L	Zm00001d051995	proliferating cell nuclear antigen2
Static local-eQTLs	WS2	Zm00001d051995	proliferating cell nuclear antigen2	4:176046957~176049676	4_176049676	1.81e-19	L	Zm00001d051995	proliferating cell nuclear antigen2
Static local-eQTLs	WW	Zm00001d053659	Calcium ion binding protein	4:238365216~238366755	4_238366409	1.26e-12	L	Zm00001d053659,Zm00001d053660	Calcium ion binding protein ,\Putative regulator of chromosome condensation (RCC1) family protein \""
Static local-eQTLs	WS1	Zm00001d053659	Calcium ion binding protein	4:238365216~238366568	4_238366529	2.2e-12	L	Zm00001d053659,Zm00001d053660	Calcium ion binding protein ,\Putative regulator of chromosome condensation (RCC1) family protein \""
Static local-eQTLs	WS2	Zm00001d053659	Calcium ion binding protein	4:238365270~238366566	4_238366409	3.58e-11	L	Zm00001d053659,Zm00001d053660	Calcium ion binding protein ,\Putative regulator of chromosome condensation (RCC1) family protein \""
Static local-eQTLs	WW	Zm00001d045355	/	9:19438332~19442217	9_19441956	8.03e-15	L	Zm00001d045354,Zm00001d045355	CDT1-like protein a chloroplastic,\/\""
Static local-eQTLs	WS1	Zm00001d045355	/	9:19438332~19442217	9_19442188	6.26e-18	L	Zm00001d045354,Zm00001d045355	CDT1-like protein a chloroplastic,\/\""
Static local-eQTLs	WS2	Zm00001d045355	/	9:19438332~19442217	9_19442188	2.07e-17	L	Zm00001d045354,Zm00001d045355	CDT1-like protein a chloroplastic,\/\""
Static local-eQTLs	WW	Zm00001d050191	Ubiquitin-specific protease family C19-related protein	4:72039381~72043999	4_72041287	1.02e-16	L	Zm00001d050191	Ubiquitin-specific protease family C19-related protein
Static local-eQTLs	WS1	Zm00001d050191	Ubiquitin-specific protease family C19-related protein	4:72039467~72043901	4_72041287	7.44e-14	L	Zm00001d050191	Ubiquitin-specific protease family C19-related protein
Static local-eQTLs	WS2	Zm00001d050191	Ubiquitin-specific protease family C19-related protein	4:72039467~72043901	4_72041287	2.95e-14	L	Zm00001d050191	Ubiquitin-specific protease family C19-related protein
Static local-eQTLs	WW	Zm00001d013251	LRR receptor-like serine/threonine-protein kinase RPK2	5:7131887~7132576	5_7132576	7.57e-08	L	Zm00001d013251	LRR receptor-like serine/threonine-protein kinase RPK2
Static local-eQTLs	WS1	Zm00001d013251	LRR receptor-like serine/threonine-protein kinase RPK2	5:7132008~7132208	5_7132185	3.71e-08	L	Zm00001d013251	LRR receptor-like serine/threonine-protein kinase RPK2
Static local-eQTLs	WS2	Zm00001d013251	LRR receptor-like serine/threonine-protein kinase RPK2	5:7132008~7136800	5_7132576	1.86e-10	L	Zm00001d013251	LRR receptor-like serine/threonine-protein kinase RPK2
Static local-eQTLs	WW	Zm00001d027622	Zinc finger (C3HC4-type RING finger) family protein	1:9229382~9232728	1_9229496	4.85e-09	L	Zm00001d027622	Zinc finger (C3HC4-type RING finger) family protein
Static local-eQTLs	WS1	Zm00001d027622	Zinc finger (C3HC4-type RING finger) family protein	1:9229422~9231390	1_9229496	1.28e-08	L	Zm00001d027622	Zinc finger (C3HC4-type RING finger) family protein
Static local-eQTLs	WS2	Zm00001d027622	Zinc finger (C3HC4-type RING finger) family protein	1:9229422~9233060	1_9229496	2.64e-09	L	Zm00001d027622	Zinc finger (C3HC4-type RING finger) family protein
Static local-eQTLs	WW	Zm00001d019192	Trypsin/factor XIIA inhibitor	7:21064688~21064915	7_21064797	1.63e-08	L	Zm00001d019191	ADP-ribosylation factor A1F
Static local-eQTLs	WS1	Zm00001d019192	Trypsin/factor XIIA inhibitor	7:21064688~21064915	7_21064915	1.47e-08	L	Zm00001d019191	ADP-ribosylation factor A1F
Static local-eQTLs	WS2	Zm00001d019192	Trypsin/factor XIIA inhibitor	7:21064688~21064915	7_21064797	1.41e-13	L	Zm00001d019191	ADP-ribosylation factor A1F
Static local-eQTLs	WW	Zm00001d033002	ATP-dependent 6-phosphofructokinase 5 chloroplastic	1:246559318~246561553	1_246561306	1.23e-16	L	Zm00001d033002	ATP-dependent 6-phosphofructokinase 5 chloroplastic
Static local-eQTLs	WS1	Zm00001d033002	ATP-dependent 6-phosphofructokinase 5 chloroplastic	1:246559318~246562270	1_246561306	3.1e-18	L	Zm00001d033002	ATP-dependent 6-phosphofructokinase 5 chloroplastic
Static local-eQTLs	WS2	Zm00001d033002	ATP-dependent 6-phosphofructokinase 5 chloroplastic	1:246559318~246561553	1_246561306	2.14e-15	L	Zm00001d033002	ATP-dependent 6-phosphofructokinase 5 chloroplastic
Static local-eQTLs	WW	Zm00001d037163	Transmembrane emp24 domain-containing protein p24delta4	6:114526785~114531813	6_114531781	4.21e-10	L	Zm00001d037163	Transmembrane emp24 domain-containing protein p24delta4
Static local-eQTLs	WS1	Zm00001d037163	Transmembrane emp24 domain-containing protein p24delta4	6:114526785~114531813	6_114530336	1.76e-12	L	Zm00001d037163	Transmembrane emp24 domain-containing protein p24delta4
Static local-eQTLs	WS2	Zm00001d037163	Transmembrane emp24 domain-containing protein p24delta4	6:114526794~114531813	6_114528375	2.6e-09	L	Zm00001d037163	Transmembrane emp24 domain-containing protein p24delta4
Static local-eQTLs	WW	Zm00001d040554	Probable WRKY transcription factor 47	3:49329012~49333059	3_49331579	6.33e-08	L	Zm00001d040554	Probable WRKY transcription factor 47
Static local-eQTLs	WS1	Zm00001d040554	Probable WRKY transcription factor 47	3:49329012~49333059	3_49329012	1.5e-08	L	Zm00001d040554	Probable WRKY transcription factor 47
Static local-eQTLs	WS2	Zm00001d040554	Probable WRKY transcription factor 47	3:49328427~49333096	3_49330761	6.66e-11	L	Zm00001d040554	Probable WRKY transcription factor 47
Static local-eQTLs	WW	Zm00001d012265	TRAM LAG1 and CLN8 (TLC) lipid-sensing domain containing protein	8:171473728~171474097	8_171473728	1.88e-12	L	Zm00001d012265	TRAM LAG1 and CLN8 (TLC) lipid-sensing domain containing protein
Static local-eQTLs	WS1	Zm00001d012265	TRAM LAG1 and CLN8 (TLC) lipid-sensing domain containing protein	8:171473664~171474097	8_171473728	8.97e-14	L	Zm00001d012265	TRAM LAG1 and CLN8 (TLC) lipid-sensing domain containing protein
Static local-eQTLs	WS2	Zm00001d012265	TRAM LAG1 and CLN8 (TLC) lipid-sensing domain containing protein	8:171473558~171474114	8_171474097	3.04e-12	L	Zm00001d012265	TRAM LAG1 and CLN8 (TLC) lipid-sensing domain containing protein
Static local-eQTLs	WW	Zm00001d020679	/	7:127857836~127861446	7_127859741	1.44e-18	L	Zm00001d020679,Zm00001d020680	/,\PHD finger protein MALE STERILITY 1\""
Static local-eQTLs	WS1	Zm00001d020679	/	7:127857836~127861446	7_127858831	5.03e-18	L	Zm00001d020679,Zm00001d020680	/,\PHD finger protein MALE STERILITY 1\""
Static local-eQTLs	WS2	Zm00001d020679	/	7:127857836~127861446	7_127858831	2.35e-18	L	Zm00001d020679,Zm00001d020680	/,\PHD finger protein MALE STERILITY 1\""
Static local-eQTLs	WW	Zm00001d041575	Diaminopimelate epimerase chloroplastic	3:127812034~127821901	3_127812034	1.8e-11	L	Zm00001d041575	Diaminopimelate epimerase chloroplastic
Static local-eQTLs	WS1	Zm00001d041575	Diaminopimelate epimerase chloroplastic	3:127812034~127821901	3_127821901	4.28e-09	L	Zm00001d041575	Diaminopimelate epimerase chloroplastic
Static local-eQTLs	WS2	Zm00001d041575	Diaminopimelate epimerase chloroplastic	3:127812034~127821901	3_127812034	1.75e-13	L	Zm00001d041575	Diaminopimelate epimerase chloroplastic
Static local-eQTLs	WW	Zm00001d005554	Two-pore potassium channel 3	2:178299768~178303571	2_178303470	2.94e-11	L	Zm00001d005554	Two-pore potassium channel 3
Static local-eQTLs	WS1	Zm00001d005554	Two-pore potassium channel 3	2:178299768~178303571	2_178303142	6.18e-10	L	Zm00001d005554	Two-pore potassium channel 3
Static local-eQTLs	WS2	Zm00001d005554	Two-pore potassium channel 3	2:178299768~178303571	2_178303470	1.86e-08	L	Zm00001d005554	Two-pore potassium channel 3
Static local-eQTLs	WW	Zm00001d011049	/	8:137407514~137411950	8_137410630	1.13e-13	L	Zm00001d011049	/
Static local-eQTLs	WS1	Zm00001d011049	/	8:137407514~137411950	8_137410630	4.21e-15	L	Zm00001d011049	/
Static local-eQTLs	WS2	Zm00001d011049	/	8:137407531~137411950	8_137410630	1.01e-16	L	Zm00001d011049	/
Static local-eQTLs	WW	Zm00001d034040	Probable calcium-binding protein CML27	1:282003402~282005755	1_282005494	7.84e-21	L	Zm00001d034039	Two-pore potassium channel 1
Static local-eQTLs	WS1	Zm00001d034040	Probable calcium-binding protein CML27	1:282003402~282005755	1_282005494	3.55e-19	L	Zm00001d034039	Two-pore potassium channel 1
Static local-eQTLs	WS2	Zm00001d034040	Probable calcium-binding protein CML27	1:282003402~282005755	1_282005494	2.69e-20	L	Zm00001d034039	Two-pore potassium channel 1
Static local-eQTLs	WW	Zm00001d005140	Meiotic nuclear division protein 1 homolog	2:160691634~160697717	2_160697448	1.91e-19	L	Zm00001d005141,Zm00001d005140	/,\Meiotic nuclear division protein 1 homolog\""
Static local-eQTLs	WS1	Zm00001d005140	Meiotic nuclear division protein 1 homolog	2:160691634~160697717	2_160697448	1.32e-18	L	Zm00001d005141,Zm00001d005140	/,\Meiotic nuclear division protein 1 homolog\""
Static local-eQTLs	WS2	Zm00001d005140	Meiotic nuclear division protein 1 homolog	2:160691634~160697717	2_160697448	6.88e-17	L	Zm00001d005141,Zm00001d005140	/,\Meiotic nuclear division protein 1 homolog\""
Static local-eQTLs	WW	Zm00001d009776	Translation initiation factor IF-2	8:80598087~80602191	8_80602149	1.74e-17	L	Zm00001d009775,Zm00001d009776	Eukaryotic aspartyl protease family protein,\Translation initiation factor IF-2\""
Static local-eQTLs	WS1	Zm00001d009776	Translation initiation factor IF-2	8:80598087~80602191	8_80602149	1.17e-16	L	Zm00001d009775,Zm00001d009776	Eukaryotic aspartyl protease family protein,\Translation initiation factor IF-2\""
Static local-eQTLs	WS2	Zm00001d009776	Translation initiation factor IF-2	8:80599190~80602191	8_80602149	1.39e-13	L	Zm00001d009775,Zm00001d009776	Eukaryotic aspartyl protease family protein,\Translation initiation factor IF-2\""
Static local-eQTLs	WW	Zm00001d034251	S-adenosyl-L-methionine-dependent tRNA 4- demethylwyosine synthase	1:287917078~287924948	1_287920755	1.42e-11	L	Zm00001d034250,Zm00001d034251	Probable methyltransferase PMT28,\S-adenosyl-L-methionine-dependent tRNA 4- demethylwyosine synthase\""
Static local-eQTLs	WS1	Zm00001d034251	S-adenosyl-L-methionine-dependent tRNA 4- demethylwyosine synthase	1:287916921~287925227	1_287920755	5.36e-13	L	Zm00001d034250,Zm00001d034251	Probable methyltransferase PMT28,\S-adenosyl-L-methionine-dependent tRNA 4- demethylwyosine synthase\""
Static local-eQTLs	WS2	Zm00001d034251	S-adenosyl-L-methionine-dependent tRNA 4- demethylwyosine synthase	1:287919633~287924825	1_287924825	5.55e-11	L	Zm00001d034250,Zm00001d034251	Probable methyltransferase PMT28,\S-adenosyl-L-methionine-dependent tRNA 4- demethylwyosine synthase\""
Static local-eQTLs	WW	Zm00001d016825	SPla/RYanodine receptor (SPRY) domain-containing protein	5:177531749~177546490	5_177534970	2.68e-17	L	Zm00001d016826,Zm00001d016827,Zm00001d016825	proline-rich family protein,\DDT domain-containing protein\",\"SPla/RYanodine receptor (SPRY) domain-containing protein\""
Static local-eQTLs	WS1	Zm00001d016825	SPla/RYanodine receptor (SPRY) domain-containing protein	5:177531749~177546490	5_177534970	2.42e-12	L	Zm00001d016826,Zm00001d016827,Zm00001d016825	proline-rich family protein,\DDT domain-containing protein\",\"SPla/RYanodine receptor (SPRY) domain-containing protein\""
Static local-eQTLs	WS2	Zm00001d016825	SPla/RYanodine receptor (SPRY) domain-containing protein	5:177532037~177540978	5_177534970	5.79e-12	L	Zm00001d016826,Zm00001d016827,Zm00001d016825	proline-rich family protein,\DDT domain-containing protein\",\"SPla/RYanodine receptor (SPRY) domain-containing protein\""
Static local-eQTLs	WW	Zm00001d033479	Signal peptidase complex subunit 1	1:263880522~263882641	1_263880522	2.06e-13	L	Zm00001d033479,Zm00001d033480	Signal peptidase complex subunit 1 ,\5-methyltetrahydropteroyltriglutamate--homocysteine methyltransferase \""
Static local-eQTLs	WS1	Zm00001d033479	Signal peptidase complex subunit 1	1:263880288~263882641	1_263880522	4.07e-13	L	Zm00001d033479,Zm00001d033480	Signal peptidase complex subunit 1 ,\5-methyltetrahydropteroyltriglutamate--homocysteine methyltransferase \""
Static local-eQTLs	WS2	Zm00001d033479	Signal peptidase complex subunit 1	1:263880288~263887630	1_263881089	1.58e-09	L	Zm00001d033479,Zm00001d033480	Signal peptidase complex subunit 1 ,\5-methyltetrahydropteroyltriglutamate--homocysteine methyltransferase \""
Static local-eQTLs	WW	Zm00001d016144	Chalcone isomerase 3	5:146550234~146555228	5_146553141	1.23e-09	L	Zm00001d016144	Chalcone isomerase 3
Static local-eQTLs	WS1	Zm00001d016144	Chalcone isomerase 3	5:146550967~146555228	5_146553141	1.02e-09	L	Zm00001d016144	Chalcone isomerase 3
Static local-eQTLs	WS2	Zm00001d016144	Chalcone isomerase 3	5:146540558~146542584	5_146542088	1.51e-08	L	Zm00001d016144	Chalcone isomerase 3
Static local-eQTLs	WW	Zm00001d047265	Transcription initiation factor TFIID subunit 9	9:124807933~124811785	9_124808134	2.18e-11	L	Zm00001d047265	Transcription initiation factor TFIID subunit 9
Static local-eQTLs	WS1	Zm00001d047265	Transcription initiation factor TFIID subunit 9	9:124807933~124811785	9_124808134	2e-13	L	Zm00001d047265	Transcription initiation factor TFIID subunit 9
Static local-eQTLs	WS2	Zm00001d047265	Transcription initiation factor TFIID subunit 9	9:124807896~124811785	9_124808134	8.84e-12	L	Zm00001d047265	Transcription initiation factor TFIID subunit 9
Static local-eQTLs	WW	Zm00001d004172	Putative translation elongation/initiation factor family protein	2:89150683~89179779	2_89170508	1.58e-08	L	Zm00001d004173,Zm00001d004172	/,\Putative translation elongation/initiation factor family protein \""
Static local-eQTLs	WS1	Zm00001d004172	Putative translation elongation/initiation factor family protein	2:89150683~89179779	2_89170005	2.55e-09	L	Zm00001d004173,Zm00001d004172	/,\Putative translation elongation/initiation factor family protein \""
Static local-eQTLs	WS2	Zm00001d004172	Putative translation elongation/initiation factor family protein	2:89154816~89179779	2_89172972	4.97e-09	L	Zm00001d004173,Zm00001d004172	/,\Putative translation elongation/initiation factor family protein \""
Static local-eQTLs	WW	Zm00001d016949	YGL010w	5:180935776~180939370	5_180935915	3.5e-13	L	Zm00001d016949	YGL010w
Static local-eQTLs	WS1	Zm00001d016949	YGL010w	5:180935842~180941085	5_180935915	2.34e-12	L	Zm00001d016949	YGL010w
Static local-eQTLs	WS2	Zm00001d016949	YGL010w	5:180935915~180939437	5_180936105	1.07e-12	L	Zm00001d016949	YGL010w
Static local-eQTLs	WW	Zm00001d007934	U3 small nucleolar RNA-associated protein 6	2:243390271~243394714	2_243390271	3.18e-10	L	Zm00001d007934	U3 small nucleolar RNA-associated protein 6
Static local-eQTLs	WS1	Zm00001d007934	U3 small nucleolar RNA-associated protein 6	2:243390271~243394714	2_243394117	1.26e-12	L	Zm00001d007934	U3 small nucleolar RNA-associated protein 6
Static local-eQTLs	WS2	Zm00001d007934	U3 small nucleolar RNA-associated protein 6	2:243390271~243394714	2_243390271	1.96e-13	L	Zm00001d007934	U3 small nucleolar RNA-associated protein 6
Static local-eQTLs	WW	Zm00001d005959	empty pericarp6	2:193814265~193824119	2_193816212	7.99e-10	L	Zm00001d005958,Zm00001d005959	methyl binding domain117,\ empty pericarp6\""
Static local-eQTLs	WS1	Zm00001d005959	empty pericarp6	2:193814608~193824647	2_193819440	3.46e-09	L	Zm00001d005958,Zm00001d005959	methyl binding domain117,\ empty pericarp6\""
Static local-eQTLs	WS2	Zm00001d005959	empty pericarp6	2:193814571~193824647	2_193817882	2.41e-10	L	Zm00001d005958,Zm00001d005959	methyl binding domain117,\ empty pericarp6\""
Static local-eQTLs	WW	Zm00001d052656	/	4:196022259~196032631	4_196024986	1.7e-14	L	Zm00001d052654,Zm00001d052655,Zm00001d052656	Germin-like protein subfamily 3 member 4,\SNARE associated Golgi protein family\",\"/\""
Static local-eQTLs	WS1	Zm00001d052656	/	4:196022259~196031344	4_196022608	2.31e-14	L	Zm00001d052654,Zm00001d052655,Zm00001d052656	Germin-like protein subfamily 3 member 4,\SNARE associated Golgi protein family\",\"/\""
Static local-eQTLs	WS2	Zm00001d052656	/	4:196022259~196031344	4_196024986	2.41e-13	L	Zm00001d052654,Zm00001d052655,Zm00001d052656	Germin-like protein subfamily 3 member 4,\SNARE associated Golgi protein family\",\"/\""
Static local-eQTLs	WW	Zm00001d010128	acidic ribosomal protein P2b (rpp2b)	8:100554240~100558468	8_100554758	6.52e-12	L	Zm00001d010128	acidic ribosomal protein P2b (rpp2b)
Static local-eQTLs	WS1	Zm00001d010128	acidic ribosomal protein P2b (rpp2b)	8:100554240~100558468	8_100554758	2.34e-09	L	Zm00001d010128	acidic ribosomal protein P2b (rpp2b)
Static local-eQTLs	WS2	Zm00001d010128	acidic ribosomal protein P2b (rpp2b)	8:100554240~100558468	8_100556092	2.52e-15	L	Zm00001d010128	acidic ribosomal protein P2b (rpp2b)
Static local-eQTLs	WW	Zm00001d016477	Eukaryotic aspartyl protease family protein	5:163950705~163952229	5_163951340	7.4e-10	L	Zm00001d016477	Eukaryotic aspartyl protease family protein
Static local-eQTLs	WS1	Zm00001d016477	Eukaryotic aspartyl protease family protein	5:163951048~163952229	5_163951059	6.96e-08	L	Zm00001d016477	Eukaryotic aspartyl protease family protein
Static local-eQTLs	WS2	Zm00001d016477	Eukaryotic aspartyl protease family protein	5:163950940~163951126	5_163951059	8.82e-09	L	Zm00001d016477	Eukaryotic aspartyl protease family protein
Static local-eQTLs	WW	Zm00001d025767	La protein 1	10:128984778~128990518	10_128986477	3.12e-16	L	Zm00001d025767	La protein 1
Static local-eQTLs	WS1	Zm00001d025767	La protein 1	10:128984778~128990518	10_128990507	2.31e-17	L	Zm00001d025767	La protein 1
Static local-eQTLs	WS2	Zm00001d025767	La protein 1	10:128984778~128990518	10_128990507	2.89e-13	L	Zm00001d025767	La protein 1
Static local-eQTLs	WW	Zm00001d007354	Long chain base biosynthesis protein 2a	2:229498784~229500975	2_229499276	1.31e-16	L	Zm00001d007354	Long chain base biosynthesis protein 2a
Static local-eQTLs	WS1	Zm00001d007354	Long chain base biosynthesis protein 2a	2:229498784~229500975	2_229498828	3.52e-20	L	Zm00001d007354	Long chain base biosynthesis protein 2a
Static local-eQTLs	WS2	Zm00001d007354	Long chain base biosynthesis protein 2a	2:229498784~229500975	2_229498974	5.31e-18	L	Zm00001d007354	Long chain base biosynthesis protein 2a
Static local-eQTLs	WW	Zm00001d027976	GLABRA2 expression modulator	1:19021107~19025034	1_19023772	7.23e-11	L	Zm00001d027976	GLABRA2 expression modulator
Static local-eQTLs	WS1	Zm00001d027976	GLABRA2 expression modulator	1:19023123~19025033	1_19023431	1.76e-09	L	Zm00001d027976	GLABRA2 expression modulator
Static local-eQTLs	WS2	Zm00001d027976	GLABRA2 expression modulator	1:19023431~19025033	1_19023772	8.65e-10	L	Zm00001d027976	GLABRA2 expression modulator
Static local-eQTLs	WW	Zm00001d020603	Eukaryotic initiation factor 4F subunit p150 isoform 1	7:124324358~124329105	7_124327920	2.99e-11	L	Zm00001d020602	alpha/beta-Hydrolases superfamily protein
Static local-eQTLs	WS1	Zm00001d020603	Eukaryotic initiation factor 4F subunit p150 isoform 1	7:124324358~124329105	7_124328395	1.26e-14	L	Zm00001d020602	alpha/beta-Hydrolases superfamily protein
Static local-eQTLs	WS2	Zm00001d020603	Eukaryotic initiation factor 4F subunit p150 isoform 1	7:124324358~124329105	7_124328343	1.43e-12	L	Zm00001d020602	alpha/beta-Hydrolases superfamily protein
Static local-eQTLs	WW	Zm00001d037712	MAR-binding filament-like protein 1	6:134848923~134856139	6_134849217	1.02e-11	L	Zm00001d037712	MAR-binding filament-like protein 1
Static local-eQTLs	WS1	Zm00001d037712	MAR-binding filament-like protein 1	6:134848944~134850081	6_134849880	1.63e-07	L	Zm00001d037712	MAR-binding filament-like protein 1
Static local-eQTLs	WS2	Zm00001d037712	MAR-binding filament-like protein 1	6:134848923~134856139	6_134849880	9.7e-10	L	Zm00001d037712	MAR-binding filament-like protein 1
Static local-eQTLs	WW	Zm00001d016815	Pentatricopeptide repeat-containing protein	5:177051814~177058135	5_177054060	7.64e-12	L	Zm00001d016815,Zm00001d016816	Pentatricopeptide repeat-containing protein ,\P-loop containing nucleoside triphosphate hydrolases superfamily protein\""
Static local-eQTLs	WS1	Zm00001d016815	Pentatricopeptide repeat-containing protein	5:177051814~177058135	5_177054060	2.71e-09	L	Zm00001d016815,Zm00001d016816	Pentatricopeptide repeat-containing protein ,\P-loop containing nucleoside triphosphate hydrolases superfamily protein\""
Static local-eQTLs	WS2	Zm00001d016815	Pentatricopeptide repeat-containing protein	5:177051814~177058135	5_177054022	4.77e-13	L	Zm00001d016815,Zm00001d016816	Pentatricopeptide repeat-containing protein ,\P-loop containing nucleoside triphosphate hydrolases superfamily protein\""
Static local-eQTLs	WW	Zm00001d015200	5'-AMP-activated protein kinase-related	5:78980288~78988301	5_78985161	6.32e-13	L	Zm00001d015200,Zm00001d015201	5'-AMP-activated protein kinase-related,\Protein NLP6\""
Static local-eQTLs	WS1	Zm00001d015200	5'-AMP-activated protein kinase-related	5:78980002~78986976	5_78985003	3.9e-15	L	Zm00001d015200,Zm00001d015201	5'-AMP-activated protein kinase-related,\Protein NLP6\""
Static local-eQTLs	WS2	Zm00001d015200	5'-AMP-activated protein kinase-related	5:78982757~78986976	5_78983756	6.51e-18	L	Zm00001d015200,Zm00001d015201	5'-AMP-activated protein kinase-related,\Protein NLP6\""
Static local-eQTLs	WW	Zm00001d017748	3-dehydrosphinganine reductase TSC10B	5:205852019~205854037	5_205853301	7.07e-13	L	Zm00001d017748	3-dehydrosphinganine reductase TSC10B
Static local-eQTLs	WS1	Zm00001d017748	3-dehydrosphinganine reductase TSC10B	5:205852019~205854037	5_205853302	6.04e-13	L	Zm00001d017748	3-dehydrosphinganine reductase TSC10B
Static local-eQTLs	WS2	Zm00001d017748	3-dehydrosphinganine reductase TSC10B	5:205852019~205854037	5_205853302	2.42e-11	L	Zm00001d017748	3-dehydrosphinganine reductase TSC10B
Static local-eQTLs	WW	Zm00001d000443	Putative WEB family protein chloroplastic	181:31257~34009	181_31989	7.49e-12	L	Zm00001d000443	Putative WEB family protein chloroplastic
Static local-eQTLs	WS1	Zm00001d000443	Putative WEB family protein chloroplastic	181:31257~33191	181_31589	2.93e-10	L	Zm00001d000443	Putative WEB family protein chloroplastic
Static local-eQTLs	WS2	Zm00001d000443	Putative WEB family protein chloroplastic	181:31257~33191	181_31365	3.3e-10	L	Zm00001d000443	Putative WEB family protein chloroplastic
Static local-eQTLs	WW	Zm00001d033055	4-coumarate--CoA ligase-like 7	1:248794533~248811490	1_248795188	6.59e-15	L	Zm00001d033055,Zm00001d033056,Zm00001d033057	4-coumarate--CoA ligase-like 7,\Purple acid phosphatase \",\"/\""
Static local-eQTLs	WS1	Zm00001d033055	4-coumarate--CoA ligase-like 7	1:248794533~248811490	1_248795513	7.67e-16	L	Zm00001d033055,Zm00001d033056,Zm00001d033057	4-coumarate--CoA ligase-like 7,\Purple acid phosphatase \",\"/\""
Static local-eQTLs	WS2	Zm00001d033055	4-coumarate--CoA ligase-like 7	1:248794533~248811490	1_248796682	1.26e-13	L	Zm00001d033055,Zm00001d033056,Zm00001d033057	4-coumarate--CoA ligase-like 7,\Purple acid phosphatase \",\"/\""
Static local-eQTLs	WW	Zm00001d024348	Core-2/I-branching beta-16-N- acetylglucosaminyltransferase family protein	10:65970496~65974317	10_65974132	2.39e-15	L	Zm00001d024347	Reticulon-like protein B22
Static local-eQTLs	WS1	Zm00001d024348	Core-2/I-branching beta-16-N- acetylglucosaminyltransferase family protein	10:65970386~65974317	10_65974132	2.52e-15	L	Zm00001d024347	Reticulon-like protein B22
Static local-eQTLs	WS2	Zm00001d024348	Core-2/I-branching beta-16-N- acetylglucosaminyltransferase family protein	10:65970387~65974317	10_65971482	6.69e-15	L	Zm00001d024347	Reticulon-like protein B22
Static local-eQTLs	WW	Zm00001d048841	Patatin-like protein 2	4:6223157~6223875	4_6223873	2.88e-08	L	Zm00001d048841	Patatin-like protein 2
Static local-eQTLs	WS1	Zm00001d048841	Patatin-like protein 2	4:6223157~6223875	4_6223157	2.54e-12	L	Zm00001d048841	Patatin-like protein 2
Static local-eQTLs	WS2	Zm00001d048841	Patatin-like protein 2	4:6223157~6223875	4_6223157	1.98e-09	L	Zm00001d048841	Patatin-like protein 2
Static local-eQTLs	WW	Zm00001d029343	Probable F-actin-capping protein subunit beta	1:66648794~66656739	1_66653995	2.66e-13	L	Zm00001d029343	Probable F-actin-capping protein subunit beta
Static local-eQTLs	WS1	Zm00001d029343	Probable F-actin-capping protein subunit beta	1:66648794~66656739	1_66652180	1.82e-11	L	Zm00001d029343	Probable F-actin-capping protein subunit beta
Static local-eQTLs	WS2	Zm00001d029343	Probable F-actin-capping protein subunit beta	1:66648794~66656739	1_66648949	1e-10	L	Zm00001d029343	Probable F-actin-capping protein subunit beta
Static local-eQTLs	WW	Zm00001d032955	Whole genome shotgun sequence of line PN40024 scaffold_179.assembly12x (Fragment)	1:244544961~244546474	1_244546474	4.44e-11	L	Zm00001d032955	Whole genome shotgun sequence of line PN40024 scaffold_179.assembly12x (Fragment)
Static local-eQTLs	WS1	Zm00001d032955	Whole genome shotgun sequence of line PN40024 scaffold_179.assembly12x (Fragment)	1:244544961~244546474	1_244546474	1.03e-10	L	Zm00001d032955	Whole genome shotgun sequence of line PN40024 scaffold_179.assembly12x (Fragment)
Static local-eQTLs	WS2	Zm00001d032955	Whole genome shotgun sequence of line PN40024 scaffold_179.assembly12x (Fragment)	1:244544961~244549109	1_244546474	1.08e-13	L	Zm00001d032955	Whole genome shotgun sequence of line PN40024 scaffold_179.assembly12x (Fragment)
Static local-eQTLs	WW	Zm00001d003034	S-adenosyl-L-methionine-dependent methyltransferases superfamily protein	2:30048547~30052467	2_30052466	4.75e-09	L	Zm00001d003034	S-adenosyl-L-methionine-dependent methyltransferases superfamily protein
Static local-eQTLs	WS1	Zm00001d003034	S-adenosyl-L-methionine-dependent methyltransferases superfamily protein	2:30052351~30052626	2_30052466	3.4e-09	L	Zm00001d003034	S-adenosyl-L-methionine-dependent methyltransferases superfamily protein
Static local-eQTLs	WS2	Zm00001d003034	S-adenosyl-L-methionine-dependent methyltransferases superfamily protein	2:30048547~30052625	2_30052463	5.71e-12	L	Zm00001d003034	S-adenosyl-L-methionine-dependent methyltransferases superfamily protein
Static local-eQTLs	WW	Zm00001d009926	P-loop containing nucleoside triphosphate hydrolases superfamily protein	8:89590092~89596211	8_89593674	1.11e-08	L	Zm00001d009926	P-loop containing nucleoside triphosphate hydrolases superfamily protein
Static local-eQTLs	WS1	Zm00001d009926	P-loop containing nucleoside triphosphate hydrolases superfamily protein	8:89585647~89596211	8_89594133	7.41e-11	L	Zm00001d009926	P-loop containing nucleoside triphosphate hydrolases superfamily protein
Static local-eQTLs	WS2	Zm00001d009926	P-loop containing nucleoside triphosphate hydrolases superfamily protein	8:89585647~89596211	8_89593674	1.5e-13	L	Zm00001d009926	P-loop containing nucleoside triphosphate hydrolases superfamily protein
Static local-eQTLs	WW	Zm00001d000345	/	99:47232~51214	99_50918	3.91e-09	L	Zm00001d000345	/
Static local-eQTLs	WS1	Zm00001d000345	/	99:47232~51291	99_51048	4.45e-12	L	Zm00001d000345	/
Static local-eQTLs	WS2	Zm00001d000345	/	99:47232~51291	99_51048	6.84e-13	L	Zm00001d000345	/
Static local-eQTLs	WW	Zm00001d017995	Chaperone protein dnaJ 16	5:211636585~211639502	5_211636585	4.03e-09	L	Zm00001d017995	Chaperone protein dnaJ 16
Static local-eQTLs	WS1	Zm00001d017995	Chaperone protein dnaJ 16	5:211636585~211639502	5_211636609	1.83e-08	L	Zm00001d017995	Chaperone protein dnaJ 16
Static local-eQTLs	WS2	Zm00001d017995	Chaperone protein dnaJ 16	5:211636585~211640238	5_211636585	1.24e-08	L	Zm00001d017995	Chaperone protein dnaJ 16
Static local-eQTLs	WW	Zm00001d014599	Pentatricopeptide repeat-containing protein	5:54731673~54734534	5_54732633	1.08e-08	L	Zm00001d014599	Pentatricopeptide repeat-containing protein
Static local-eQTLs	WS1	Zm00001d014599	Pentatricopeptide repeat-containing protein	5:54731673~54734383	5_54731853	2.26e-07	L	Zm00001d014599	Pentatricopeptide repeat-containing protein
Static local-eQTLs	WS2	Zm00001d014599	Pentatricopeptide repeat-containing protein	5:54731673~54734534	5_54732633	3.07e-10	L	Zm00001d014599	Pentatricopeptide repeat-containing protein
Static local-eQTLs	WW	Zm00001d020883	/	7:135398874~135402939	7_135402329	7.53e-12	L	Zm00001d020882	Plant UBX domain-containing protein 10
Static local-eQTLs	WS1	Zm00001d020883	/	7:135398874~135402939	7_135402329	2.16e-11	L	Zm00001d020882	Plant UBX domain-containing protein 10
Static local-eQTLs	WS2	Zm00001d020883	/	7:135398874~135402939	7_135402329	2.27e-12	L	Zm00001d020882	Plant UBX domain-containing protein 10
Static local-eQTLs	WW	Zm00001d016993	LAG1 longevity assurance homolog 3	5:182188883~182191350	5_182191350	5.29e-12	L	Zm00001d016993	LAG1 longevity assurance homolog 3
Static local-eQTLs	WS1	Zm00001d016993	LAG1 longevity assurance homolog 3	5:182188883~182192919	5_182191350	3.9e-10	L	Zm00001d016993	LAG1 longevity assurance homolog 3
Static local-eQTLs	WS2	Zm00001d016993	LAG1 longevity assurance homolog 3	5:182188946~182191350	5_182189830	2.05e-08	L	Zm00001d016993	LAG1 longevity assurance homolog 3
Static local-eQTLs	WW	Zm00001d021090	Chitin elicitor receptor kinase 1	7:142550494~142554607	7_142554421	4.1e-14	L	Zm00001d021090	Chitin elicitor receptor kinase 1
Static local-eQTLs	WS1	Zm00001d021090	Chitin elicitor receptor kinase 1	7:142550494~142554607	7_142554421	6.25e-15	L	Zm00001d021090	Chitin elicitor receptor kinase 1
Static local-eQTLs	WS2	Zm00001d021090	Chitin elicitor receptor kinase 1	7:142553545~142554607	7_142554421	9.23e-14	L	Zm00001d021090	Chitin elicitor receptor kinase 1
Static local-eQTLs	WW	Zm00001d004586	Expansin-B4	2:120064575~120072215	2_120064890	4.18e-14	L	Zm00001d004586	Expansin-B4
Static local-eQTLs	WS1	Zm00001d004586	Expansin-B4	2:120064575~120072215	2_120067892	5.14e-10	L	Zm00001d004586	Expansin-B4
Static local-eQTLs	WS2	Zm00001d004586	Expansin-B4	2:120064575~120072215	2_120064993	1.26e-12	L	Zm00001d004586	Expansin-B4
Static local-eQTLs	WW	Zm00001d019276	NAD-dependent protein deacylase SRT2	7:25223480~25223487	7_25223480	3.92e-09	L	Zm00001d019275	PAN domain-containing protein
Static local-eQTLs	WS1	Zm00001d019276	NAD-dependent protein deacylase SRT2	7:25223480~25223487	7_25223480	1.11e-09	L	Zm00001d019275	PAN domain-containing protein
Static local-eQTLs	WS2	Zm00001d019276	NAD-dependent protein deacylase SRT2	7:25223480~25223487	7_25223481	1.03e-08	L	Zm00001d019275	PAN domain-containing protein
Static local-eQTLs	WW	Zm00001d000226	ubiquitin-specific protease 7	44:40037~42382	44_41478	4.61e-09	L	Zm00001d000226	ubiquitin-specific protease 7
Static local-eQTLs	WS1	Zm00001d000226	ubiquitin-specific protease 7	44:41478~42382	44_41478	1.31e-10	L	Zm00001d000226	ubiquitin-specific protease 7
Static local-eQTLs	WS2	Zm00001d000226	ubiquitin-specific protease 7	44:38526~42382	44_41880	2.98e-11	L	Zm00001d000226	ubiquitin-specific protease 7
Static local-eQTLs	WW	Zm00001d032496	C2H2-like zinc finger protein	1:228416429~228418648	1_228418555	5.28e-13	L	Zm00001d032497	/
Static local-eQTLs	WS1	Zm00001d032496	C2H2-like zinc finger protein	1:228416577~228418576	1_228418555	5e-09	L	Zm00001d032497	/
Static local-eQTLs	WS2	Zm00001d032496	C2H2-like zinc finger protein	1:228416429~228418576	1_228418555	1.89e-10	L	Zm00001d032497	/
Static local-eQTLs	WW	Zm00001d037647	hydroxyproline-rich glycoprotein family protein	6:132796574~132805798	6_132804528	4.66e-20	L	Zm00001d037648,Zm00001d037649	Disease resistance protein RPP13,\/\""
Static local-eQTLs	WS1	Zm00001d037647	hydroxyproline-rich glycoprotein family protein	6:132796574~132805798	6_132804799	2.12e-18	L	Zm00001d037648,Zm00001d037649	Disease resistance protein RPP13,\/\""
Static local-eQTLs	WS2	Zm00001d037647	hydroxyproline-rich glycoprotein family protein	6:132796574~132805798	6_132804256	1.02e-17	L	Zm00001d037648,Zm00001d037649	Disease resistance protein RPP13,\/\""
Static local-eQTLs	WW	Zm00001d031870	Zinc finger protein 593	1:204744846~204746422	1_204746103	8.1e-16	L	Zm00001d031870	Zinc finger protein 593
Static local-eQTLs	WS1	Zm00001d031870	Zinc finger protein 593	1:204744846~204746422	1_204746103	6.26e-16	L	Zm00001d031870	Zinc finger protein 593
Static local-eQTLs	WS2	Zm00001d031870	Zinc finger protein 593	1:204744846~204746422	1_204746103	5e-15	L	Zm00001d031870	Zinc finger protein 593
Static local-eQTLs	WW	Zm00001d020694	Thylakoidal processing peptidase 1 chloroplastic	7:128792938~128795038	7_128793648	2.47e-12	L	Zm00001d020694	Thylakoidal processing peptidase 1 chloroplastic
Static local-eQTLs	WS1	Zm00001d020694	Thylakoidal processing peptidase 1 chloroplastic	7:128793318~128795139	7_128793648	2.42e-09	L	Zm00001d020694	Thylakoidal processing peptidase 1 chloroplastic
Static local-eQTLs	WS2	Zm00001d020694	Thylakoidal processing peptidase 1 chloroplastic	7:128793648~128795139	7_128794741	2.04e-14	L	Zm00001d020694	Thylakoidal processing peptidase 1 chloroplastic
Static local-eQTLs	WW	Zm00001d006685	/	2:214253567~214256824	2_214255703	3.71e-16	L	Zm00001d006684	Transferase%2C transferring glycosyl groups
Static local-eQTLs	WS1	Zm00001d006685	/	2:214253567~214256824	2_214255703	1.59e-15	L	Zm00001d006684	Transferase%2C transferring glycosyl groups
Static local-eQTLs	WS2	Zm00001d006685	/	2:214253567~214256824	2_214255703	1.72e-19	L	Zm00001d006684	Transferase%2C transferring glycosyl groups
Static local-eQTLs	WW	Zm00001d008467	Cysteine-rich receptor-like protein kinase 37	8:9619549~9619759	8_9619549	4.89e-09	L	Zm00001d008467	Cysteine-rich receptor-like protein kinase 37
Static local-eQTLs	WS1	Zm00001d008467	Cysteine-rich receptor-like protein kinase 37	8:9619549~9619759	8_9619549	7.97e-09	L	Zm00001d008467	Cysteine-rich receptor-like protein kinase 37
Static local-eQTLs	WS2	Zm00001d008467	Cysteine-rich receptor-like protein kinase 37	8:9619549~9619759	8_9619549	1.42e-08	L	Zm00001d008467	Cysteine-rich receptor-like protein kinase 37
Static local-eQTLs	WW	Zm00001d047781	phosphoinositide binding	9:141568437~141578788	9_141577656	5.82e-14	L	Zm00001d047781,Zm00001d047780	phosphoinositide binding,\ABC transporter B family member 6\""
Static local-eQTLs	WS1	Zm00001d047781	phosphoinositide binding	9:141568437~141578788	9_141577200	5.74e-16	L	Zm00001d047781,Zm00001d047780	phosphoinositide binding,\ABC transporter B family member 6\""
Static local-eQTLs	WS2	Zm00001d047781	phosphoinositide binding	9:141567950~141578788	9_141575356	1.38e-16	L	Zm00001d047781,Zm00001d047780	phosphoinositide binding,\ABC transporter B family member 6\""
Static local-eQTLs	WW	Zm00001d027371	T-complex protein 1 subunit delta	1:3912702~3919299	1_3913007	2.62e-14	L	Zm00001d027371	T-complex protein 1 subunit delta
Static local-eQTLs	WS1	Zm00001d027371	T-complex protein 1 subunit delta	1:3912702~3919299	1_3913007	8.91e-14	L	Zm00001d027371	T-complex protein 1 subunit delta
Static local-eQTLs	WS2	Zm00001d027371	T-complex protein 1 subunit delta	1:3912702~3916817	1_3913007	8.1e-15	L	Zm00001d027371	T-complex protein 1 subunit delta
Static local-eQTLs	WW	Zm00001d014360	RNI-like superfamily protein	5:42662546~42670456	5_42668824	5.66e-18	L	Zm00001d014360	RNI-like superfamily protein
Static local-eQTLs	WS1	Zm00001d014360	RNI-like superfamily protein	5:42662546~42670456	5_42668824	4.5e-16	L	Zm00001d014360	RNI-like superfamily protein
Static local-eQTLs	WS2	Zm00001d014360	RNI-like superfamily protein	5:42662546~42670456	5_42669393	1.46e-16	L	Zm00001d014360	RNI-like superfamily protein
Static local-eQTLs	WW	Zm00001d037859	Superoxide dismutase	6:140002086~140008801	6_140002211	5.65e-11	L	Zm00001d037859	Superoxide dismutase
Static local-eQTLs	WS1	Zm00001d037859	Superoxide dismutase	6:140002086~140008801	6_140002211	2.63e-14	L	Zm00001d037859	Superoxide dismutase
Static local-eQTLs	WS2	Zm00001d037859	Superoxide dismutase	6:140002086~140008801	6_140002211	4.55e-15	L	Zm00001d037859	Superoxide dismutase
Static local-eQTLs	WW	ENSRNA049477042	microRNA MIR169_2	4:49643252~49649534	4_49643686	9.38e-10	L	Zm00001d049867	Proline-rich family protein
Static local-eQTLs	WS1	ENSRNA049477042	microRNA MIR169_2	4:49643252~49649534	4_49647639	3.63e-11	L	Zm00001d049867	Proline-rich family protein
Static local-eQTLs	WS2	ENSRNA049477042	microRNA MIR169_2	4:49643252~49649534	4_49647586	8.1e-13	L	Zm00001d049867	Proline-rich family protein
Static local-eQTLs	WW	Zm00001d050827	Nucleoside diphosphate kinase	4:125015893~125018969	4_125016423	8.18e-18	L	Zm00001d050827	Nucleoside diphosphate kinase
Static local-eQTLs	WS1	Zm00001d050827	Nucleoside diphosphate kinase	4:125015893~125018969	4_125016423	1.36e-17	L	Zm00001d050827	Nucleoside diphosphate kinase
Static local-eQTLs	WS2	Zm00001d050827	Nucleoside diphosphate kinase	4:125015893~125018969	4_125016423	6.24e-20	L	Zm00001d050827	Nucleoside diphosphate kinase
Static local-eQTLs	WW	Zm00001d007478	/	2:232669732~232676021	2_232670298	8.68e-17	L	Zm00001d007478,Zm00001d007479	/,\BSD domain-containing protein\""
Static local-eQTLs	WS1	Zm00001d007478	/	2:232669732~232676021	2_232670298	4.6e-16	L	Zm00001d007478,Zm00001d007479	/,\BSD domain-containing protein\""
Static local-eQTLs	WS2	Zm00001d007478	/	2:232669807~232674127	2_232674127	4.75e-14	L	Zm00001d007478,Zm00001d007479	/,\BSD domain-containing protein\""
Static local-eQTLs	WW	Zm00001d040477	Cyclin-like F-box	3:45763326~45766742	3_45763661	3.23e-13	L	Zm00001d040477	Cyclin-like F-box
Static local-eQTLs	WS1	Zm00001d040477	Cyclin-like F-box	3:45763661~45766742	3_45763661	8.27e-13	L	Zm00001d040477	Cyclin-like F-box
Static local-eQTLs	WS2	Zm00001d040477	Cyclin-like F-box	3:45760925~45766742	3_45763661	4.96e-13	L	Zm00001d040477	Cyclin-like F-box
Static local-eQTLs	WW	Zm00001d038065	Annexin D4	6:146731408~146734523	6_146732321	3.79e-12	L	Zm00001d038065	Annexin D4
Static local-eQTLs	WS1	Zm00001d038065	Annexin D4	6:146731482~146734523	6_146732321	3.28e-11	L	Zm00001d038065	Annexin D4
Static local-eQTLs	WS2	Zm00001d038065	Annexin D4	6:146731408~146734523	6_146732679	1.42e-17	L	Zm00001d038065	Annexin D4
Static local-eQTLs	WW	ENSRNA049470937	Plant signal recognition particle RNA	3:40745486~40746142	3_40746021	5.43e-14	L	ENSRNA049470937	Plant signal recognition particle RNA
Static local-eQTLs	WS1	ENSRNA049470937	Plant signal recognition particle RNA	3:40745486~40746142	3_40746021	2.43e-13	L	ENSRNA049470937	Plant signal recognition particle RNA
Static local-eQTLs	WS2	ENSRNA049470937	Plant signal recognition particle RNA	3:40744454~40746142	3_40746021	4.63e-12	L	ENSRNA049470937	Plant signal recognition particle RNA
Static local-eQTLs	WW	Zm00001d006565	male sterile32	2:211027479~211034629	2_211028594	2.79e-11	L	Zm00001d006565,Zm00001d006564	male sterile32,\Transcription factor DYT1\""
Static local-eQTLs	WS1	Zm00001d006565	male sterile32	2:211027479~211037350	2_211028594	1.33e-13	L	Zm00001d006565,Zm00001d006564	male sterile32,\Transcription factor DYT1\""
Static local-eQTLs	WS2	Zm00001d006565	male sterile32	2:211027479~211037350	2_211028594	3.43e-10	L	Zm00001d006565,Zm00001d006564	male sterile32,\Transcription factor DYT1\""
Static local-eQTLs	WW	Zm00001d010031	PIT1	8:96227565~96233823	8_96228344	2.61e-09	L	Zm00001d010031,Zm00001d010032	PIT1 ,\Pentatricopeptide repeat-containing protein mitochondrial\""
Static local-eQTLs	WS1	Zm00001d010031	PIT1	8:96227239~96233823	8_96229327	2.78e-15	L	Zm00001d010031,Zm00001d010032	PIT1 ,\Pentatricopeptide repeat-containing protein mitochondrial\""
Static local-eQTLs	WS2	Zm00001d010031	PIT1	8:96227239~96233823	8_96228344	1.57e-14	L	Zm00001d010031,Zm00001d010032	PIT1 ,\Pentatricopeptide repeat-containing protein mitochondrial\""
Static local-eQTLs	WW	Zm00001d046602	CUE domain containing protein	9:98269161~98273755	9_98269237	8.15e-15	L	Zm00001d046602	CUE domain containing protein
Static local-eQTLs	WS1	Zm00001d046602	CUE domain containing protein	9:98269161~98273755	9_98269237	1.38e-14	L	Zm00001d046602	CUE domain containing protein
Static local-eQTLs	WS2	Zm00001d046602	CUE domain containing protein	9:98269161~98273755	9_98269237	9.45e-16	L	Zm00001d046602	CUE domain containing protein
Static local-eQTLs	WW	Zm00001d008944	/	8:26436973~26442012	8_26439112	2.24e-14	L	Zm00001d008944	/
Static local-eQTLs	WS1	Zm00001d008944	/	8:26436973~26442650	8_26437753	4.04e-10	L	Zm00001d008944	/
Static local-eQTLs	WS2	Zm00001d008944	/	8:26436973~26442650	8_26441748	3.66e-12	L	Zm00001d008944	/
Static local-eQTLs	WW	Zm00001d001987	adenosine deaminases;RNA binding;RNA binding;adenosine deaminases	2:3959167~3962246	2_3959926	9.01e-17	L	Zm00001d001987	adenosine deaminases;RNA binding;RNA binding;adenosine deaminases
Static local-eQTLs	WS1	Zm00001d001987	adenosine deaminases;RNA binding;RNA binding;adenosine deaminases	2:3958909~3962096	2_3959926	4.57e-17	L	Zm00001d001987	adenosine deaminases;RNA binding;RNA binding;adenosine deaminases
Static local-eQTLs	WS2	Zm00001d001987	adenosine deaminases;RNA binding;RNA binding;adenosine deaminases	2:3958909~3962246	2_3959926	7.89e-19	L	Zm00001d001987	adenosine deaminases;RNA binding;RNA binding;adenosine deaminases
Static local-eQTLs	WW	Zm00001d037067	Ribosomal protein L18ae family	6:111321634~111335493	6_111321634	4.44e-14	L	Zm00001d037068,Zm00001d037069	hAT transposon superfamily protein,\Pentatricopeptide repeat-containing protein mitochondrial\""
Static local-eQTLs	WS1	Zm00001d037067	Ribosomal protein L18ae family	6:111321634~111335493	6_111332878	2.4e-09	L	Zm00001d037068,Zm00001d037069	hAT transposon superfamily protein,\Pentatricopeptide repeat-containing protein mitochondrial\""
Static local-eQTLs	WS2	Zm00001d037067	Ribosomal protein L18ae family	6:111321634~111335493	6_111332878	3.56e-11	L	Zm00001d037068,Zm00001d037069	hAT transposon superfamily protein,\Pentatricopeptide repeat-containing protein mitochondrial\""
Static local-eQTLs	WW	Zm00001d042099	Glutathione S-transferase	3:150690841~150692387	3_150691284	4.13e-12	L	Zm00001d042099	Glutathione S-transferase
Static local-eQTLs	WS1	Zm00001d042099	Glutathione S-transferase	3:150690841~150692387	3_150691012	3.67e-14	L	Zm00001d042099	Glutathione S-transferase
Static local-eQTLs	WS2	Zm00001d042099	Glutathione S-transferase	3:150690841~150692387	3_150691878	9.86e-16	L	Zm00001d042099	Glutathione S-transferase
Static local-eQTLs	WW	Zm00001d050981	Actin-related protein 3	4:134986290~134991160	4_134988275	2.02e-09	L	Zm00001d050982,Zm00001d050981	/,\Actin-related protein 3\""
Static local-eQTLs	WS1	Zm00001d050981	Actin-related protein 3	4:134986290~134991262	4_134988275	5.98e-13	L	Zm00001d050982,Zm00001d050981	/,\Actin-related protein 3\""
Static local-eQTLs	WS2	Zm00001d050981	Actin-related protein 3	4:134986290~134991387	4_134987254	1.61e-18	L	Zm00001d050982,Zm00001d050981	/,\Actin-related protein 3\""
Static local-eQTLs	WW	Zm00001d030795	Plant calmodulin-binding protein-related	1:160030106~160033496	1_160031166	1.59e-08	L	Zm00001d030795	Plant calmodulin-binding protein-related
Static local-eQTLs	WS1	Zm00001d030795	Plant calmodulin-binding protein-related	1:160029869~160032090	1_160030230	7.31e-10	L	Zm00001d030795	Plant calmodulin-binding protein-related
Static local-eQTLs	WS2	Zm00001d030795	Plant calmodulin-binding protein-related	1:160029869~160035162	1_160031219	1.14e-10	L	Zm00001d030795	Plant calmodulin-binding protein-related
Static local-eQTLs	WW	Zm00001d000682	/	3:197776540~197781961	3_197776540	7.36e-16	L	Zm00001d043366,Zm00001d000681,Zm00001d000682	Protein CHLORORESPIRATORY REDUCTION 7 chloroplastic,\/\",\"/\""
Static local-eQTLs	WS1	Zm00001d000682	/	3:197776540~197781961	3_197776540	7.58e-17	L	Zm00001d043366,Zm00001d000681,Zm00001d000682	Protein CHLORORESPIRATORY REDUCTION 7 chloroplastic,\/\",\"/\""
Static local-eQTLs	WS2	Zm00001d000682	/	3:197776540~197781961	3_197776540	3.05e-13	L	Zm00001d043366,Zm00001d000681,Zm00001d000682	Protein CHLORORESPIRATORY REDUCTION 7 chloroplastic,\/\",\"/\""
Static local-eQTLs	WW	Zm00001d034032	Protein STRICTOSIDINE SYNTHASE-LIKE 3	1:281626216~281642645	1_281635221	2.53e-14	L	Zm00001d034032,Zm00001d034033	Protein STRICTOSIDINE SYNTHASE-LIKE 3,\Transcriptional adapter ADA2b\""
Static local-eQTLs	WS1	Zm00001d034032	Protein STRICTOSIDINE SYNTHASE-LIKE 3	1:281623550~281642645	1_281636522	2.6e-13	L	Zm00001d034032,Zm00001d034033	Protein STRICTOSIDINE SYNTHASE-LIKE 3,\Transcriptional adapter ADA2b\""
Static local-eQTLs	WS2	Zm00001d034032	Protein STRICTOSIDINE SYNTHASE-LIKE 3	1:281623297~281638293	1_281630296	3.65e-11	L	Zm00001d034032,Zm00001d034033	Protein STRICTOSIDINE SYNTHASE-LIKE 3,\Transcriptional adapter ADA2b\""
Static local-eQTLs	WW	Zm00001d007158	Probable acyl-CoA dehydrogenase IBR3	2:223463163~223466472	2_223463163	1.99e-10	L	Zm00001d007158	Probable acyl-CoA dehydrogenase IBR3
Static local-eQTLs	WS1	Zm00001d007158	Probable acyl-CoA dehydrogenase IBR3	2:223463163~223467988	2_223463192	1.86e-12	L	Zm00001d007158	Probable acyl-CoA dehydrogenase IBR3
Static local-eQTLs	WS2	Zm00001d007158	Probable acyl-CoA dehydrogenase IBR3	2:223463163~223467988	2_223463928	6.28e-09	L	Zm00001d007158	Probable acyl-CoA dehydrogenase IBR3
Static local-eQTLs	WW	Zm00001d033718	ACD11 homolog protein	1:272123528~272132905	1_272125269	1.39e-11	L	Zm00001d033717,Zm00001d033718	/,\ACD11 homolog protein\""
Static local-eQTLs	WS1	Zm00001d033718	ACD11 homolog protein	1:272123689~272132905	1_272125269	6.89e-08	L	Zm00001d033717,Zm00001d033718	/,\ACD11 homolog protein\""
Static local-eQTLs	WS2	Zm00001d033718	ACD11 homolog protein	1:272123528~272132613	1_272125493	9.87e-11	L	Zm00001d033717,Zm00001d033718	/,\ACD11 homolog protein\""
Static local-eQTLs	WW	Zm00001d012254	Putative patellin family protein	8:171065668~171067445	8_171066465	9.53e-12	L	Zm00001d012254	Putative patellin family protein
Static local-eQTLs	WS1	Zm00001d012254	Putative patellin family protein	8:171065051~171067479	8_171066465	1.05e-10	L	Zm00001d012254	Putative patellin family protein
Static local-eQTLs	WS2	Zm00001d012254	Putative patellin family protein	8:171065668~171066605	8_171066465	3.36e-10	L	Zm00001d012254	Putative patellin family protein
Static local-eQTLs	WW	Zm00001d023695	Inositol monophosphatase family protein	10:15878930~15882591	10_15882148	5.18e-13	L	Zm00001d023695,Zm00001d023694	Inositol monophosphatase family protein,\2-oxoisovalerate dehydrogenase subunit alpha 2 mitochondrial\""
Static local-eQTLs	WS1	Zm00001d023695	Inositol monophosphatase family protein	10:15876927~15882591	10_15882148	9.03e-12	L	Zm00001d023695,Zm00001d023694	Inositol monophosphatase family protein,\2-oxoisovalerate dehydrogenase subunit alpha 2 mitochondrial\""
Static local-eQTLs	WS2	Zm00001d023695	Inositol monophosphatase family protein	10:15876603~15882591	10_15881925	2.02e-14	L	Zm00001d023695,Zm00001d023694	Inositol monophosphatase family protein,\2-oxoisovalerate dehydrogenase subunit alpha 2 mitochondrial\""
Static local-eQTLs	WW	Zm00001d038751	DNAJ heat shock N-terminal domain-containing protein	6:163857596~163857709	6_163857701	3.2e-07	L	Zm00001d038751	DNAJ heat shock N-terminal domain-containing protein
Static local-eQTLs	WS1	Zm00001d038751	DNAJ heat shock N-terminal domain-containing protein	6:163857596~163858117	6_163858117	5.35e-08	L	Zm00001d038751	DNAJ heat shock N-terminal domain-containing protein
Static local-eQTLs	WS2	Zm00001d038751	DNAJ heat shock N-terminal domain-containing protein	6:163857596~163858117	6_163858117	1.31e-08	L	Zm00001d038751	DNAJ heat shock N-terminal domain-containing protein
Static local-eQTLs	WW	Zm00001d025952	NAD(P)H-quinone oxidoreductase subunit M chloroplastic	10:134578420~134586928	10_134586916	2.37e-14	L	Zm00001d025952	NAD(P)H-quinone oxidoreductase subunit M chloroplastic
Static local-eQTLs	WS1	Zm00001d025952	NAD(P)H-quinone oxidoreductase subunit M chloroplastic	10:134583333~134586928	10_134586916	1.16e-12	L	Zm00001d025952	NAD(P)H-quinone oxidoreductase subunit M chloroplastic
Static local-eQTLs	WS2	Zm00001d025952	NAD(P)H-quinone oxidoreductase subunit M chloroplastic	10:134583333~134586928	10_134583439	3.88e-11	L	Zm00001d025952	NAD(P)H-quinone oxidoreductase subunit M chloroplastic
Static local-eQTLs	WW	Zm00001d011666	Putative calcium-dependent protein kinase family protein	8:158083195~158084371	8_158084245	1.01e-09	L	Zm00001d011666	Putative calcium-dependent protein kinase family protein
Static local-eQTLs	WS1	Zm00001d011666	Putative calcium-dependent protein kinase family protein	8:158083195~158084371	8_158084348	1.24e-09	L	Zm00001d011666	Putative calcium-dependent protein kinase family protein
Static local-eQTLs	WS2	Zm00001d011666	Putative calcium-dependent protein kinase family protein	8:158083801~158084371	8_158084348	1.15e-12	L	Zm00001d011666	Putative calcium-dependent protein kinase family protein
Static local-eQTLs	WW	Zm00001d016822	Phosphoinositide phosphatase SAC6	5:177260232~177271279	5_177264167	3.64e-10	L	Zm00001d016822	Phosphoinositide phosphatase SAC6
Static local-eQTLs	WS1	Zm00001d016822	Phosphoinositide phosphatase SAC6	5:177260232~177271279	5_177260274	9.9e-12	L	Zm00001d016822	Phosphoinositide phosphatase SAC6
Static local-eQTLs	WS2	Zm00001d016822	Phosphoinositide phosphatase SAC6	5:177260232~177271279	5_177260274	2.67e-12	L	Zm00001d016822	Phosphoinositide phosphatase SAC6
Static local-eQTLs	WW	Zm00001d002684	Flowering locus D	2:19206617~19214437	2_19208906	6.59e-12	L	Zm00001d002684,Zm00001d002685,Zm00001d002682	Flowering locus D ,\Thioredoxin-like 3-3\",\"Alpha-L-fucosidase 1\""
Static local-eQTLs	WS1	Zm00001d002684	Flowering locus D	2:19206617~19213370	2_19206818	1.49e-09	L	Zm00001d002684,Zm00001d002685,Zm00001d002682	Flowering locus D ,\Thioredoxin-like 3-3\",\"Alpha-L-fucosidase 1\""
Static local-eQTLs	WS2	Zm00001d002684	Flowering locus D	2:19206617~19214437	2_19211848	1.28e-11	L	Zm00001d002684,Zm00001d002685,Zm00001d002682	Flowering locus D ,\Thioredoxin-like 3-3\",\"Alpha-L-fucosidase 1\""
Static local-eQTLs	WW	Zm00001d027902	/	1:17163142~17164032	1_17163728	8.11e-11	L	Zm00001d027903	Ubiquitin carboxyl-terminal hydrolase family protein
Static local-eQTLs	WS1	Zm00001d027902	/	1:17163142~17164032	1_17163777	1.79e-10	L	Zm00001d027903	Ubiquitin carboxyl-terminal hydrolase family protein
Static local-eQTLs	WS2	Zm00001d027902	/	1:17163142~17164032	1_17163777	1.59e-08	L	Zm00001d027903	Ubiquitin carboxyl-terminal hydrolase family protein
Static local-eQTLs	WW	Zm00001d004959	Protein FLX-like 3	2:150681802~150689307	2_150684200	2.03e-12	L	Zm00001d004958,Zm00001d004959	/,\Protein FLX-like 3\""
Static local-eQTLs	WS1	Zm00001d004959	Protein FLX-like 3	2:150681802~150684200	2_150684200	1.12e-13	L	Zm00001d004958,Zm00001d004959	/,\Protein FLX-like 3\""
Static local-eQTLs	WS2	Zm00001d004959	Protein FLX-like 3	2:150681802~150684200	2_150684200	7.2e-13	L	Zm00001d004958,Zm00001d004959	/,\Protein FLX-like 3\""
Static local-eQTLs	WW	Zm00001d030581	Pentatricopeptide repeat (PPR) superfamily protein	1:146074988~146078120	1_146075094	1.11e-13	L	Zm00001d030581	Pentatricopeptide repeat (PPR) superfamily protein
Static local-eQTLs	WS1	Zm00001d030581	Pentatricopeptide repeat (PPR) superfamily protein	1:146074988~146078086	1_146075254	2.35e-12	L	Zm00001d030581	Pentatricopeptide repeat (PPR) superfamily protein
Static local-eQTLs	WS2	Zm00001d030581	Pentatricopeptide repeat (PPR) superfamily protein	1:146068143~146077032	1_146075120	1.91e-11	L	Zm00001d030581	Pentatricopeptide repeat (PPR) superfamily protein
Static local-eQTLs	WW	Zm00001d006502	/	2:210086156~210097294	2_210086944	1.21e-20	L	Zm00001d001011,Zm00001d001012,Zm00001d006500,Zm00001d006501,Zm00001d006502,Zm00001d006503	/,\/\",\"F-box protein \",\"F-box protein \",\"/\",\"cytochrome P450 family 718\""
Static local-eQTLs	WS1	Zm00001d006502	/	2:210085999~210098221	2_210086914	5.71e-19	L	Zm00001d001011,Zm00001d001012,Zm00001d006500,Zm00001d006501,Zm00001d006502,Zm00001d006503	/,\/\",\"F-box protein \",\"F-box protein \",\"/\",\"cytochrome P450 family 718\""
Static local-eQTLs	WS2	Zm00001d006502	/	2:210085999~210098298	2_210086914	4.71e-17	L	Zm00001d001011,Zm00001d001012,Zm00001d006500,Zm00001d006501,Zm00001d006502,Zm00001d006503	/,\/\",\"F-box protein \",\"F-box protein \",\"/\",\"cytochrome P450 family 718\""
Static local-eQTLs	WW	Zm00001d029333	transferases transferring acyl groups	1:66334718~66336760	1_66334718	1.9e-08	L	Zm00001d029333	transferases transferring acyl groups
Static local-eQTLs	WS1	Zm00001d029333	transferases transferring acyl groups	1:66334718~66336760	1_66336760	1.37e-08	L	Zm00001d029333	transferases transferring acyl groups
Static local-eQTLs	WS2	Zm00001d029333	transferases transferring acyl groups	1:66320257~66328370	1_66320832	7.68e-09	L	Zm00001d029333	transferases transferring acyl groups
Static local-eQTLs	WW	Zm00001d024704	DNA-(apurinic or apyrimidinic site) lyase	10:84206355~84212238	10_84208141	1.45e-16	L	Zm00001d024704	DNA-(apurinic or apyrimidinic site) lyase
Static local-eQTLs	WS1	Zm00001d024704	DNA-(apurinic or apyrimidinic site) lyase	10:84206242~84212238	10_84210420	4.5e-16	L	Zm00001d024704	DNA-(apurinic or apyrimidinic site) lyase
Static local-eQTLs	WS2	Zm00001d024704	DNA-(apurinic or apyrimidinic site) lyase	10:84206355~84212238	10_84211860	1.24e-15	L	Zm00001d024704	DNA-(apurinic or apyrimidinic site) lyase
Static local-eQTLs	WW	Zm00001d014702	/	5:59903341~59912012	5_59912012	4.16e-17	L	Zm00001d014701,Zm00001d014702	Myb family transcription factor PHL6,\/\""
Static local-eQTLs	WS1	Zm00001d014702	/	5:59904601~59912012	5_59910317	5.54e-17	L	Zm00001d014701,Zm00001d014702	Myb family transcription factor PHL6,\/\""
Static local-eQTLs	WS2	Zm00001d014702	/	5:59903341~59912012	5_59905376	1.07e-14	L	Zm00001d014701,Zm00001d014702	Myb family transcription factor PHL6,\/\""
Static local-eQTLs	WW	Zm00001d017935	zinc ion binding	5:210401736~210411833	5_210401943	4.24e-15	L	Zm00001d017939,Zm00001d017937	Zinc finger protein CONSTANS-LIKE 7,\S-adenosylmethionine carrier 1 chloroplastic/mitochondrial\""
Static local-eQTLs	WS1	Zm00001d017935	zinc ion binding	5:210401736~210409289	5_210401736	1.9e-14	L	Zm00001d017939,Zm00001d017937	Zinc finger protein CONSTANS-LIKE 7,\S-adenosylmethionine carrier 1 chloroplastic/mitochondrial\""
Static local-eQTLs	WS2	Zm00001d017935	zinc ion binding	5:210401736~210411833	5_210401736	2.16e-14	L	Zm00001d017939,Zm00001d017937	Zinc finger protein CONSTANS-LIKE 7,\S-adenosylmethionine carrier 1 chloroplastic/mitochondrial\""
Static local-eQTLs	WW	Zm00001d043959	Protein kinase superfamily protein	3:214836671~214837412	3_214837254	1.13e-14	L	Zm00001d043959	Protein kinase superfamily protein
Static local-eQTLs	WS1	Zm00001d043959	Protein kinase superfamily protein	3:214836816~214837412	3_214837254	6.09e-13	L	Zm00001d043959	Protein kinase superfamily protein
Static local-eQTLs	WS2	Zm00001d043959	Protein kinase superfamily protein	3:214836671~214837412	3_214837254	4.6e-14	L	Zm00001d043959	Protein kinase superfamily protein
Static local-eQTLs	WW	Zm00001d026312	Gamma-soluble NSF attachment protein	10:143367044~143380840	10_143370783	1.65e-17	L	Zm00001d026311,Zm00001d026312,Zm00001d026313	NAD(P)-binding Rossmann-fold superfamily protein,\Gamma-soluble NSF attachment protein\",\"/\""
Static local-eQTLs	WS1	Zm00001d026312	Gamma-soluble NSF attachment protein	10:143368736~143380840	10_143370884	8.48e-18	L	Zm00001d026311,Zm00001d026312,Zm00001d026313	NAD(P)-binding Rossmann-fold superfamily protein,\Gamma-soluble NSF attachment protein\",\"/\""
Static local-eQTLs	WS2	Zm00001d026312	Gamma-soluble NSF attachment protein	10:143367044~143380840	10_143370783	1.12e-20	L	Zm00001d026311,Zm00001d026312,Zm00001d026313	NAD(P)-binding Rossmann-fold superfamily protein,\Gamma-soluble NSF attachment protein\",\"/\""
Static local-eQTLs	WW	Zm00001d010173	Polypyrimidine tract-binding protein homolog 3	8:102966037~102970718	8_102968603	7.28e-12	L	Zm00001d010173	Polypyrimidine tract-binding protein homolog 3
Static local-eQTLs	WS1	Zm00001d010173	Polypyrimidine tract-binding protein homolog 3	8:102968354~102970718	8_102968603	4.83e-10	L	Zm00001d010173	Polypyrimidine tract-binding protein homolog 3
Static local-eQTLs	WS2	Zm00001d010173	Polypyrimidine tract-binding protein homolog 3	8:102968317~102970718	8_102970718	5.56e-08	L	Zm00001d010173	Polypyrimidine tract-binding protein homolog 3
Static local-eQTLs	WW	Zm00001d000777	/	2:19071873~19072059	2_19071935	3.35e-09	L	Zm00001d002678,Zm00001d000777	Prolyl oligopeptidase family protein,\/\""
Static local-eQTLs	WS1	Zm00001d000777	/	2:19072008~19073444	2_19072059	2.44e-07	L	Zm00001d002678,Zm00001d000777	Prolyl oligopeptidase family protein,\/\""
Static local-eQTLs	WS2	Zm00001d000777	/	2:19071873~19072059	2_19071935	2.21e-09	L	Zm00001d002678,Zm00001d000777	Prolyl oligopeptidase family protein,\/\""
Static local-eQTLs	WW	Zm00001d030832	Probable polyamine transporter	1:162228860~162232579	1_162231975	7.78e-11	L	Zm00001d030832	Probable polyamine transporter
Static local-eQTLs	WS1	Zm00001d030832	Probable polyamine transporter	1:162231975~162232579	1_162231975	1.43e-07	L	Zm00001d030832	Probable polyamine transporter
Static local-eQTLs	WS2	Zm00001d030832	Probable polyamine transporter	1:162228860~162232353	1_162231975	3.55e-09	L	Zm00001d030832	Probable polyamine transporter
Static local-eQTLs	WW	Zm00001d009180	Folate-biopterin transporter 1 chloroplastic	8:41197983~41199132	8_41199132	4.71e-11	L	Zm00001d009180	Folate-biopterin transporter 1 chloroplastic
Static local-eQTLs	WS1	Zm00001d009180	Folate-biopterin transporter 1 chloroplastic	8:41197983~41199132	8_41199132	4.65e-10	L	Zm00001d009180	Folate-biopterin transporter 1 chloroplastic
Static local-eQTLs	WS2	Zm00001d009180	Folate-biopterin transporter 1 chloroplastic	8:41197983~41199132	8_41199132	1.42e-12	L	Zm00001d009180	Folate-biopterin transporter 1 chloroplastic
Static local-eQTLs	WW	Zm00001d012269	Protein LIKE COV 2	8:171646710~171647244	8_171646710	1.49e-10	L	Zm00001d012269	Protein LIKE COV 2
Static local-eQTLs	WS1	Zm00001d012269	Protein LIKE COV 2	8:171646710~171647244	8_171646710	1.08e-08	L	Zm00001d012269	Protein LIKE COV 2
Static local-eQTLs	WS2	Zm00001d012269	Protein LIKE COV 2	8:171646710~171647499	8_171646919	3.76e-08	L	Zm00001d012269	Protein LIKE COV 2
Static local-eQTLs	WW	Zm00001d027367	pyrimidine deaminase1	1:3807485~3809065	1_3807488	9.53e-12	L	Zm00001d027366,Zm00001d027367	peroxisomal membrane protein homolog1,\ pyrimidine deaminase1\""
Static local-eQTLs	WS1	Zm00001d027367	pyrimidine deaminase1	1:3807485~3809065	1_3807689	5.04e-09	L	Zm00001d027366,Zm00001d027367	peroxisomal membrane protein homolog1,\ pyrimidine deaminase1\""
Static local-eQTLs	WS2	Zm00001d027367	pyrimidine deaminase1	1:3807485~3807776	1_3807488	4.73e-10	L	Zm00001d027366,Zm00001d027367	peroxisomal membrane protein homolog1,\ pyrimidine deaminase1\""
Static local-eQTLs	WW	Zm00001d032226	agenet domain-containing protein / bromo-adjacent homology (BAH) domain-containing protein	1:217929912~217939730	1_217935994	2.59e-10	L	Zm00001d032226	agenet domain-containing protein / bromo-adjacent homology (BAH) domain-containing protein
Static local-eQTLs	WS1	Zm00001d032226	agenet domain-containing protein / bromo-adjacent homology (BAH) domain-containing protein	1:217931546~217939730	1_217936133	1.69e-11	L	Zm00001d032226	agenet domain-containing protein / bromo-adjacent homology (BAH) domain-containing protein
Static local-eQTLs	WS2	Zm00001d032226	agenet domain-containing protein / bromo-adjacent homology (BAH) domain-containing protein	1:217931546~217937824	1_217936133	5.82e-10	L	Zm00001d032226	agenet domain-containing protein / bromo-adjacent homology (BAH) domain-containing protein
Static local-eQTLs	WW	Zm00001d052525	Calmodulin binding protein%3B Putative calmodulin- binding family protein	4:192081322~192084720	4_192083828	3.36e-13	L	Zm00001d052525	Calmodulin binding protein%3B Putative calmodulin- binding family protein
Static local-eQTLs	WS1	Zm00001d052525	Calmodulin binding protein%3B Putative calmodulin- binding family protein	4:192083828~192084720	4_192084720	3.54e-12	L	Zm00001d052525	Calmodulin binding protein%3B Putative calmodulin- binding family protein
Static local-eQTLs	WS2	Zm00001d052525	Calmodulin binding protein%3B Putative calmodulin- binding family protein	4:192083828~192084857	4_192084720	1.07e-14	L	Zm00001d052525	Calmodulin binding protein%3B Putative calmodulin- binding family protein
Static local-eQTLs	WW	Zm00001d032441	Tetratricopeptide repeat (TPR)-like superfamily protein	1:226562077~226570528	1_226562222	2.14e-15	L	Zm00001d032441,Zm00001d032442	Tetratricopeptide repeat (TPR)-like superfamily protein,\Cytochrome b5 isoform E\""
Static local-eQTLs	WS1	Zm00001d032441	Tetratricopeptide repeat (TPR)-like superfamily protein	1:226562077~226570528	1_226562222	1.18e-14	L	Zm00001d032441,Zm00001d032442	Tetratricopeptide repeat (TPR)-like superfamily protein,\Cytochrome b5 isoform E\""
Static local-eQTLs	WS2	Zm00001d032441	Tetratricopeptide repeat (TPR)-like superfamily protein	1:226562077~226570111	1_226562222	4.02e-13	L	Zm00001d032441,Zm00001d032442	Tetratricopeptide repeat (TPR)-like superfamily protein,\Cytochrome b5 isoform E\""
Static local-eQTLs	WW	Zm00001d013257	Cytochrome b5	5:7180920~7189100	5_7187866	7.54e-16	L	Zm00001d013256,Zm00001d013257	Brittle stalk-2-like protein 4 ,\Cytochrome b5 \""
Static local-eQTLs	WS1	Zm00001d013257	Cytochrome b5	5:7180920~7189100	5_7189099	2.23e-12	L	Zm00001d013256,Zm00001d013257	Brittle stalk-2-like protein 4 ,\Cytochrome b5 \""
Static local-eQTLs	WS2	Zm00001d013257	Cytochrome b5	5:7180920~7189100	5_7187866	2.09e-16	L	Zm00001d013256,Zm00001d013257	Brittle stalk-2-like protein 4 ,\Cytochrome b5 \""
Static local-eQTLs	WW	Zm00001d022197	Ribosomal protein L12/ ATP-dependent Clp protease adaptor protein ClpS family protein	7:172634415~172638490	7_172635052	1.93e-11	L	Zm00001d022197,Zm00001d022198	Ribosomal protein L12/ ATP-dependent Clp protease adaptor protein ClpS family protein,\SAP domain-containing protein\""
Static local-eQTLs	WS1	Zm00001d022197	Ribosomal protein L12/ ATP-dependent Clp protease adaptor protein ClpS family protein	7:172632518~172638676	7_172635052	3.71e-15	L	Zm00001d022197,Zm00001d022198	Ribosomal protein L12/ ATP-dependent Clp protease adaptor protein ClpS family protein,\SAP domain-containing protein\""
Static local-eQTLs	WS2	Zm00001d022197	Ribosomal protein L12/ ATP-dependent Clp protease adaptor protein ClpS family protein	7:172634415~172638676	7_172635052	7.2e-16	L	Zm00001d022197,Zm00001d022198	Ribosomal protein L12/ ATP-dependent Clp protease adaptor protein ClpS family protein,\SAP domain-containing protein\""
Static local-eQTLs	WW	Zm00001d035124	Adenylate kinase	6:6264598~6267612	6_6264598	4.3e-15	L	Zm00001d035124,Zm00001d035125	Adenylate kinase ,\Disease resistance RPP13-like protein 4\""
Static local-eQTLs	WS1	Zm00001d035124	Adenylate kinase	6:6264598~6267612	6_6264598	4.82e-14	L	Zm00001d035124,Zm00001d035125	Adenylate kinase ,\Disease resistance RPP13-like protein 4\""
Static local-eQTLs	WS2	Zm00001d035124	Adenylate kinase	6:6264598~6267612	6_6264598	5.56e-13	L	Zm00001d035124,Zm00001d035125	Adenylate kinase ,\Disease resistance RPP13-like protein 4\""
Static local-eQTLs	WW	Zm00001d050382	agenet domain-containing protein / bromo-adjacent homology (BAH) domain-containing protein	4:84986188~84998636	4_84995614	3.01e-16	L	Zm00001d050382	agenet domain-containing protein / bromo-adjacent homology (BAH) domain-containing protein
Static local-eQTLs	WS1	Zm00001d050382	agenet domain-containing protein / bromo-adjacent homology (BAH) domain-containing protein	4:84986188~84998636	4_84993445	1.28e-15	L	Zm00001d050382	agenet domain-containing protein / bromo-adjacent homology (BAH) domain-containing protein
Static local-eQTLs	WS2	Zm00001d050382	agenet domain-containing protein / bromo-adjacent homology (BAH) domain-containing protein	4:84986188~84998636	4_84995614	4.49e-13	L	Zm00001d050382	agenet domain-containing protein / bromo-adjacent homology (BAH) domain-containing protein
Static local-eQTLs	WW	Zm00001d001762	/	5:222952737~222957061	5_222957061	1.33e-18	L	Zm00001d018555,Zm00001d018554	Homoserine kinase,\/\""
Static local-eQTLs	WS1	Zm00001d001762	/	5:222950411~222957061	5_222957061	5.72e-19	L	Zm00001d018555,Zm00001d018554	Homoserine kinase,\/\""
Static local-eQTLs	WS2	Zm00001d001762	/	5:222954944~222957061	5_222957061	1.12e-16	L	Zm00001d018555,Zm00001d018554	Homoserine kinase,\/\""
Static local-eQTLs	WW	Zm00001d000901	/	2:114555659~114563096	2_114556776	1.35e-16	L	Zm00001d004482,Zm00001d004483,Zm00001d004481	transmembrane-like protein,\Protein SRC2 homolog\",\"/\""
Static local-eQTLs	WS1	Zm00001d000901	/	2:114555659~114560479	2_114556790	4.16e-16	L	Zm00001d004482,Zm00001d004483,Zm00001d004481	transmembrane-like protein,\Protein SRC2 homolog\",\"/\""
Static local-eQTLs	WS2	Zm00001d000901	/	2:114555659~114560479	2_114556790	7.09e-13	L	Zm00001d004482,Zm00001d004483,Zm00001d004481	transmembrane-like protein,\Protein SRC2 homolog\",\"/\""
Static local-eQTLs	WW	Zm00001d008996	RNA polymerase I-associated factor PAF67	8:29221801~29238223	8_29227585	1.1e-18	L	Zm00001d008996,Zm00001d008997	RNA polymerase I-associated factor PAF67,\Putative VHS/GAT domain containing family protein \""
Static local-eQTLs	WS1	Zm00001d008996	RNA polymerase I-associated factor PAF67	8:29221801~29238223	8_29224552	1.18e-18	L	Zm00001d008996,Zm00001d008997	RNA polymerase I-associated factor PAF67,\Putative VHS/GAT domain containing family protein \""
Static local-eQTLs	WS2	Zm00001d008996	RNA polymerase I-associated factor PAF67	8:29221801~29238223	8_29231720	4.51e-20	L	Zm00001d008996,Zm00001d008997	RNA polymerase I-associated factor PAF67,\Putative VHS/GAT domain containing family protein \""
Static local-eQTLs	WW	Zm00001d032554	HIT-type Zinc finger family protein	1:230363869~230382222	1_230363869	9.87e-13	L	Zm00001d032553,Zm00001d032554	Plant UBX domain-containing protein 10,\HIT-type Zinc finger family protein\""
Static local-eQTLs	WS1	Zm00001d032554	HIT-type Zinc finger family protein	1:230363869~230382097	1_230373519	8.98e-14	L	Zm00001d032553,Zm00001d032554	Plant UBX domain-containing protein 10,\HIT-type Zinc finger family protein\""
Static local-eQTLs	WS2	Zm00001d032554	HIT-type Zinc finger family protein	1:230363869~230382222	1_230376042	8.79e-14	L	Zm00001d032553,Zm00001d032554	Plant UBX domain-containing protein 10,\HIT-type Zinc finger family protein\""
Static local-eQTLs	WW	Zm00001d026485	Protein FAR1-RELATED SEQUENCE 6	10:146872929~146888181	10_146876512	2.47e-11	L	Zm00001d026484,Zm00001d026485	Pentatricopeptide repeat-containing protein ,\Protein FAR1-RELATED SEQUENCE 6\""
Static local-eQTLs	WS1	Zm00001d026485	Protein FAR1-RELATED SEQUENCE 6	10:146872884~146890375	10_146876512	3.67e-10	L	Zm00001d026484,Zm00001d026485	Pentatricopeptide repeat-containing protein ,\Protein FAR1-RELATED SEQUENCE 6\""
Static local-eQTLs	WS2	Zm00001d026485	Protein FAR1-RELATED SEQUENCE 6	10:146873250~146876777	10_146875941	3.41e-11	L	Zm00001d026484,Zm00001d026485	Pentatricopeptide repeat-containing protein ,\Protein FAR1-RELATED SEQUENCE 6\""
Static local-eQTLs	WW	Zm00001d049018	Trypsin family protein with PDZ domain	4:12725815~12739569	4_12734697	7.29e-16	L	Zm00001d049017,Zm00001d049018	/,\Trypsin family protein with PDZ domain\""
Static local-eQTLs	WS1	Zm00001d049018	Trypsin family protein with PDZ domain	4:12725815~12739569	4_12734697	2.49e-17	L	Zm00001d049017,Zm00001d049018	/,\Trypsin family protein with PDZ domain\""
Static local-eQTLs	WS2	Zm00001d049018	Trypsin family protein with PDZ domain	4:12725815~12739569	4_12734697	1.44e-18	L	Zm00001d049017,Zm00001d049018	/,\Trypsin family protein with PDZ domain\""
Static local-eQTLs	WW	Zm00001d049369	B3 domain-containing protein	4:28006345~28015555	4_28014123	1.74e-15	L	Zm00001d049367,Zm00001d049369	Histone acetyltransferase type B catalytic subunit,\B3 domain-containing protein \""
Static local-eQTLs	WS1	Zm00001d049369	B3 domain-containing protein	4:28006345~28015053	4_28013435	6.4e-14	L	Zm00001d049367,Zm00001d049369	Histone acetyltransferase type B catalytic subunit,\B3 domain-containing protein \""
Static local-eQTLs	WS2	Zm00001d049369	B3 domain-containing protein	4:28006345~28015555	4_28014123	4.87e-18	L	Zm00001d049367,Zm00001d049369	Histone acetyltransferase type B catalytic subunit,\B3 domain-containing protein \""
Static local-eQTLs	WW	Zm00001d020571	Transcription initiation factor TFIID subunit 10	7:122735142~122740806	7_122737039	9.47e-18	L	Zm00001d020571	Transcription initiation factor TFIID subunit 10
Static local-eQTLs	WS1	Zm00001d020571	Transcription initiation factor TFIID subunit 10	7:122735931~122740806	7_122737039	4.77e-13	L	Zm00001d020571	Transcription initiation factor TFIID subunit 10
Static local-eQTLs	WS2	Zm00001d020571	Transcription initiation factor TFIID subunit 10	7:122735931~122740806	7_122737039	1.78e-14	L	Zm00001d020571	Transcription initiation factor TFIID subunit 10
Static local-eQTLs	WW	Zm00001d036690	OSJNBa0041A02.21 protein; protein	6:97723862~97726048	6_97725481	6.42e-15	L	Zm00001d036690	OSJNBa0041A02.21 protein; protein
Static local-eQTLs	WS1	Zm00001d036690	OSJNBa0041A02.21 protein; protein	6:97723840~97726048	6_97725481	3.03e-14	L	Zm00001d036690	OSJNBa0041A02.21 protein; protein
Static local-eQTLs	WS2	Zm00001d036690	OSJNBa0041A02.21 protein; protein	6:97723840~97726048	6_97725481	1.11e-12	L	Zm00001d036690	OSJNBa0041A02.21 protein; protein
Static local-eQTLs	WW	Zm00001d001747	/	5:218009846~218033735	5_218019736	3.78e-17	L	Zm00001d001747,Zm00001d018290,Zm00001d018289,Zm00001d018291	/,\MADS box interactor-like\",\"Alkaline-phosphatase-like family protein\",\"Transducin/WD40 repeat-like superfamily protein\""
Static local-eQTLs	WS1	Zm00001d001747	/	5:218008691~218033735	5_218019937	1.28e-17	L	Zm00001d001747,Zm00001d018290,Zm00001d018289,Zm00001d018291	/,\MADS box interactor-like\",\"Alkaline-phosphatase-like family protein\",\"Transducin/WD40 repeat-like superfamily protein\""
Static local-eQTLs	WS2	Zm00001d001747	/	5:218009846~218033735	5_218019551	1.39e-16	L	Zm00001d001747,Zm00001d018290,Zm00001d018289,Zm00001d018291	/,\MADS box interactor-like\",\"Alkaline-phosphatase-like family protein\",\"Transducin/WD40 repeat-like superfamily protein\""
Static local-eQTLs	WW	Zm00001d044036	/	3:217329576~217332660	3_217329576	5.65e-16	L	Zm00001d044036	/
Static local-eQTLs	WS1	Zm00001d044036	/	3:217329576~217332660	3_217329576	7.47e-17	L	Zm00001d044036	/
Static local-eQTLs	WS2	Zm00001d044036	/	3:217329576~217332660	3_217329576	1.55e-17	L	Zm00001d044036	/
Static local-eQTLs	WW	Zm00001d021834	Protein TIC 20-IV chloroplastic	7:164113939~164118006	7_164114501	4.06e-17	L	Zm00001d021834	Protein TIC 20-IV chloroplastic
Static local-eQTLs	WS1	Zm00001d021834	Protein TIC 20-IV chloroplastic	7:164113653~164118006	7_164114379	5.43e-15	L	Zm00001d021834	Protein TIC 20-IV chloroplastic
Static local-eQTLs	WS2	Zm00001d021834	Protein TIC 20-IV chloroplastic	7:164113960~164118006	7_164114379	2.77e-13	L	Zm00001d021834	Protein TIC 20-IV chloroplastic
Static local-eQTLs	WW	Zm00001d045583	Protein arginine N-methyltransferase 1.6	9:27329520~27332733	9_27331258	1.18e-10	L	Zm00001d045583	Protein arginine N-methyltransferase 1.6
Static local-eQTLs	WS1	Zm00001d045583	Protein arginine N-methyltransferase 1.6	9:27328994~27333154	9_27331258	1.74e-11	L	Zm00001d045583	Protein arginine N-methyltransferase 1.6
Static local-eQTLs	WS2	Zm00001d045583	Protein arginine N-methyltransferase 1.6	9:27328994~27332659	9_27332422	1.79e-11	L	Zm00001d045583	Protein arginine N-methyltransferase 1.6
Static local-eQTLs	WW	Zm00001d005648	hypersensitive induced response2	2:181901429~181911464	2_181908148	1.28e-16	L	Zm00001d005648,Zm00001d005649	hypersensitive induced response2,\ voltage-dependent anion channel protein1a\""
Static local-eQTLs	WS1	Zm00001d005648	hypersensitive induced response2	2:181903907~181911464	2_181908148	3.02e-12	L	Zm00001d005648,Zm00001d005649	hypersensitive induced response2,\ voltage-dependent anion channel protein1a\""
Static local-eQTLs	WS2	Zm00001d005648	hypersensitive induced response2	2:181903980~181908237	2_181908148	2.61e-08	L	Zm00001d005648,Zm00001d005649	hypersensitive induced response2,\ voltage-dependent anion channel protein1a\""
Static local-eQTLs	WW	Zm00001d021752	Equilibrative nucleotide transporter 2	7:162190805~162195221	7_162191241	3.5e-14	L	Zm00001d021752	Equilibrative nucleotide transporter 2
Static local-eQTLs	WS1	Zm00001d021752	Equilibrative nucleotide transporter 2	7:162190805~162195190	7_162191600	2.18e-12	L	Zm00001d021752	Equilibrative nucleotide transporter 2
Static local-eQTLs	WS2	Zm00001d021752	Equilibrative nucleotide transporter 2	7:162191191~162195221	7_162191600	3.92e-08	L	Zm00001d021752	Equilibrative nucleotide transporter 2
Static local-eQTLs	WW	Zm00001d026647	DNA mismatch repair protein MSH3	10:149359768~149359846	10_149359806	2.99e-12	L	Zm00001d026647	DNA mismatch repair protein MSH3
Static local-eQTLs	WS1	Zm00001d026647	DNA mismatch repair protein MSH3	10:149359706~149360030	10_149359806	8.79e-14	L	Zm00001d026647	DNA mismatch repair protein MSH3
Static local-eQTLs	WS2	Zm00001d026647	DNA mismatch repair protein MSH3	10:149359768~149359846	10_149359806	2.97e-09	L	Zm00001d026647	DNA mismatch repair protein MSH3
Static local-eQTLs	WW	Zm00001d015091	Bax inhibitor 1	5:75184567~75189076	5_75186580	2.96e-16	L	Zm00001d015090	AT-hook motif nuclear-localized protein 1
Static local-eQTLs	WS1	Zm00001d015091	Bax inhibitor 1	5:75184573~75189076	5_75186580	7.61e-17	L	Zm00001d015090	AT-hook motif nuclear-localized protein 1
Static local-eQTLs	WS2	Zm00001d015091	Bax inhibitor 1	5:75184660~75189076	5_75186580	8.49e-10	L	Zm00001d015090	AT-hook motif nuclear-localized protein 1
Static local-eQTLs	WW	Zm00001d042692	Protein TRANSPARENT TESTA 12	3:177194758~177208547	3_177207119	1.55e-16	L	Zm00001d042691,Zm00001d042692,Zm00001d042693	DNA repair protein XRCC2 homolog,\Protein TRANSPARENT TESTA 12\",\"/\""
Static local-eQTLs	WS1	Zm00001d042692	Protein TRANSPARENT TESTA 12	3:177194758~177208547	3_177207119	5.82e-18	L	Zm00001d042691,Zm00001d042692,Zm00001d042693	DNA repair protein XRCC2 homolog,\Protein TRANSPARENT TESTA 12\",\"/\""
Static local-eQTLs	WS2	Zm00001d042692	Protein TRANSPARENT TESTA 12	3:177194758~177210616	3_177207119	5.01e-17	L	Zm00001d042691,Zm00001d042692,Zm00001d042693	DNA repair protein XRCC2 homolog,\Protein TRANSPARENT TESTA 12\",\"/\""
Static local-eQTLs	WW	Zm00001d052399	Long chain acyl-CoA synthetase 8	4:189147822~189153292	4_189148884	6.14e-10	L	Zm00001d052399	Long chain acyl-CoA synthetase 8
Static local-eQTLs	WS1	Zm00001d052399	Long chain acyl-CoA synthetase 8	4:189145631~189153292	4_189152010	4.45e-11	L	Zm00001d052399	Long chain acyl-CoA synthetase 8
Static local-eQTLs	WS2	Zm00001d052399	Long chain acyl-CoA synthetase 8	4:189143795~189153044	4_189148884	1.14e-08	L	Zm00001d052399	Long chain acyl-CoA synthetase 8
Static local-eQTLs	WW	Zm00001d048198	Protein yippee-like OJ1003C07.11%3B Protein yippee- like OJ1003C07.11 isoform 1%3B Protein yippee-like OJ1003C07.11 isoform 2	9:152247099~152248593	9_152248113	3e-13	L	Zm00001d048198	Protein yippee-like OJ1003C07.11%3B Protein yippee- like OJ1003C07.11 isoform 1%3B Protein yippee-like OJ1003C07.11 isoform 2
Static local-eQTLs	WS1	Zm00001d048198	Protein yippee-like OJ1003C07.11%3B Protein yippee- like OJ1003C07.11 isoform 1%3B Protein yippee-like OJ1003C07.11 isoform 2	9:152247268~152248737	9_152248113	6.87e-09	L	Zm00001d048198	Protein yippee-like OJ1003C07.11%3B Protein yippee- like OJ1003C07.11 isoform 1%3B Protein yippee-like OJ1003C07.11 isoform 2
Static local-eQTLs	WS2	Zm00001d048198	Protein yippee-like OJ1003C07.11%3B Protein yippee- like OJ1003C07.11 isoform 1%3B Protein yippee-like OJ1003C07.11 isoform 2	9:152247095~152248737	9_152247139	1.2e-13	L	Zm00001d048198	Protein yippee-like OJ1003C07.11%3B Protein yippee- like OJ1003C07.11 isoform 1%3B Protein yippee-like OJ1003C07.11 isoform 2
Static local-eQTLs	WW	ENSRNA049458986	Small nucleolar RNA snoR77Y	5:195879453~195880039	5_195879501	4.36e-14	L	Zm00001d017438	/
Static local-eQTLs	WS1	ENSRNA049458986	Small nucleolar RNA snoR77Y	5:195879453~195880039	5_195879501	9.43e-17	L	Zm00001d017438	/
Static local-eQTLs	WS2	ENSRNA049458986	Small nucleolar RNA snoR77Y	5:195879453~195880039	5_195879501	1.3e-13	L	Zm00001d017438	/
Static local-eQTLs	WW	Zm00001d016818	NADH dehydrogenase [ubiquinone] iron-sulfur protein 6 mitochondrial	5:177141690~177142202	5_177141742	3.33e-14	L	Zm00001d016818	NADH dehydrogenase [ubiquinone] iron-sulfur protein 6 mitochondrial
Static local-eQTLs	WS1	Zm00001d016818	NADH dehydrogenase [ubiquinone] iron-sulfur protein 6 mitochondrial	5:177141690~177142202	5_177141742	2.02e-11	L	Zm00001d016818	NADH dehydrogenase [ubiquinone] iron-sulfur protein 6 mitochondrial
Static local-eQTLs	WS2	Zm00001d016818	NADH dehydrogenase [ubiquinone] iron-sulfur protein 6 mitochondrial	5:177141690~177142202	5_177142039	2.21e-09	L	Zm00001d016818	NADH dehydrogenase [ubiquinone] iron-sulfur protein 6 mitochondrial
Static local-eQTLs	WW	Zm00001d026266	Probable nucleoredoxin 3	10:142378631~142379847	10_142379189	1.7e-13	L	Zm00001d026267	Protein kinase superfamily protein
Static local-eQTLs	WS1	Zm00001d026266	Probable nucleoredoxin 3	10:142378631~142380579	10_142379189	5.89e-14	L	Zm00001d026267	Protein kinase superfamily protein
Static local-eQTLs	WS2	Zm00001d026266	Probable nucleoredoxin 3	10:142377688~142380579	10_142379189	4.24e-15	L	Zm00001d026267	Protein kinase superfamily protein
Static local-eQTLs	WW	Zm00001d026096	Dof zinc finger protein DOF2.5	10:138350405~138351498	10_138350633	7.86e-10	L	Zm00001d026096	Dof zinc finger protein DOF2.5
Static local-eQTLs	WS1	Zm00001d026096	Dof zinc finger protein DOF2.5	10:138350405~138351498	10_138350633	1.3e-11	L	Zm00001d026096	Dof zinc finger protein DOF2.5
Static local-eQTLs	WS2	Zm00001d026096	Dof zinc finger protein DOF2.5	10:138350405~138351480	10_138350405	1.69e-07	L	Zm00001d026096	Dof zinc finger protein DOF2.5
Static local-eQTLs	WW	Zm00001d018557	Outer envelope pore protein 21A chloroplastic	5:222996068~223002956	5_223002499	3.47e-13	L	Zm00001d018557	Outer envelope pore protein 21A chloroplastic
Static local-eQTLs	WS1	Zm00001d018557	Outer envelope pore protein 21A chloroplastic	5:222996068~223002851	5_223002499	6.62e-09	L	Zm00001d018557	Outer envelope pore protein 21A chloroplastic
Static local-eQTLs	WS2	Zm00001d018557	Outer envelope pore protein 21A chloroplastic	5:222996068~223002851	5_222996068	2.19e-09	L	Zm00001d018557	Outer envelope pore protein 21A chloroplastic
Static local-eQTLs	WW	Zm00001d000072	Protein NRT1/ PTR FAMILY 8.3	15:915115~918457	15_915344	8.44e-11	L	Zm00001d000072	Protein NRT1/ PTR FAMILY 8.3
Static local-eQTLs	WS1	Zm00001d000072	Protein NRT1/ PTR FAMILY 8.3	15:915115~918295	15_915344	1.16e-09	L	Zm00001d000072	Protein NRT1/ PTR FAMILY 8.3
Static local-eQTLs	WS2	Zm00001d000072	Protein NRT1/ PTR FAMILY 8.3	15:915115~918457	15_915616	3.04e-10	L	Zm00001d000072	Protein NRT1/ PTR FAMILY 8.3
Static local-eQTLs	WW	Zm00001d007636	Protein OBERON 2	2:236687936~236688536	2_236687936	1.25e-11	L	Zm00001d007636	Protein OBERON 2
Static local-eQTLs	WS1	Zm00001d007636	Protein OBERON 2	2:236687936~236688536	2_236688187	4.36e-12	L	Zm00001d007636	Protein OBERON 2
Static local-eQTLs	WS2	Zm00001d007636	Protein OBERON 2	2:236687936~236688485	2_236687936	4.24e-13	L	Zm00001d007636	Protein OBERON 2
Static local-eQTLs	WW	Zm00001d039460	Translation initiation factor SUI1 family protein	3:4949075~4957619	3_4951155	2.04e-16	L	Zm00001d039460,Zm00001d039461	Translation initiation factor SUI1 family protein,\Harpin-induced protein \""
Static local-eQTLs	WS1	Zm00001d039460	Translation initiation factor SUI1 family protein	3:4949075~4957490	3_4951155	3.16e-13	L	Zm00001d039460,Zm00001d039461	Translation initiation factor SUI1 family protein,\Harpin-induced protein \""
Static local-eQTLs	WS2	Zm00001d039460	Translation initiation factor SUI1 family protein	3:4949075~4957147	3_4951155	4.8e-11	L	Zm00001d039460,Zm00001d039461	Translation initiation factor SUI1 family protein,\Harpin-induced protein \""
Static local-eQTLs	WW	Zm00001d017505	Homeodomain-like superfamily protein	5:197813597~197822696	5_197818864	3.01e-09	L	Zm00001d017505	Homeodomain-like superfamily protein
Static local-eQTLs	WS1	Zm00001d017505	Homeodomain-like superfamily protein	5:197814436~197822696	5_197820806	6.15e-11	L	Zm00001d017505	Homeodomain-like superfamily protein
Static local-eQTLs	WS2	Zm00001d017505	Homeodomain-like superfamily protein	5:197816318~197822696	5_197820713	3.61e-08	L	Zm00001d017505	Homeodomain-like superfamily protein
Static local-eQTLs	WW	Zm00001d051415	Mechanosensitive ion channel protein 6	4:157606293~157610122	4_157609641	3.93e-15	L	Zm00001d051415,Zm00001d051416	Mechanosensitive ion channel protein 6,\Heterodimeric geranylgeranyl pyrophosphate synthase small subunit chloroplastic\""
Static local-eQTLs	WS1	Zm00001d051415	Mechanosensitive ion channel protein 6	4:157605126~157610121	4_157607708	1.33e-12	L	Zm00001d051415,Zm00001d051416	Mechanosensitive ion channel protein 6,\Heterodimeric geranylgeranyl pyrophosphate synthase small subunit chloroplastic\""
Static local-eQTLs	WS2	Zm00001d051415	Mechanosensitive ion channel protein 6	4:157605126~157609641	4_157608144	7.23e-15	L	Zm00001d051415,Zm00001d051416	Mechanosensitive ion channel protein 6,\Heterodimeric geranylgeranyl pyrophosphate synthase small subunit chloroplastic\""
Static local-eQTLs	WW	Zm00001d017697	/	5:204484874~204485794	5_204485026	5.73e-12	L	Zm00001d017697,Zm00001d017698	/,\Oligopeptide transporter 4\""
Static local-eQTLs	WS1	Zm00001d017697	/	5:204484874~204485794	5_204485026	4.64e-13	L	Zm00001d017697,Zm00001d017698	/,\Oligopeptide transporter 4\""
Static local-eQTLs	WS2	Zm00001d017697	/	5:204484874~204485794	5_204485026	1.35e-12	L	Zm00001d017697,Zm00001d017698	/,\Oligopeptide transporter 4\""
Static local-eQTLs	WW	Zm00001d028257	/	1:28086581~28109368	1_28102890	1.54e-07	L	Zm00001d028257,Zm00001d028258,Zm00001d028256	/,\cytochrome P450 family 94 subfamily D polypeptide 2\",\"Molecular chaperone Hsp40/DnaJ family protein\""
Static local-eQTLs	WS1	Zm00001d028257	/	1:28086470~28109368	1_28102890	7.67e-08	L	Zm00001d028257,Zm00001d028258,Zm00001d028256	/,\cytochrome P450 family 94 subfamily D polypeptide 2\",\"Molecular chaperone Hsp40/DnaJ family protein\""
Static local-eQTLs	WS2	Zm00001d028257	/	1:28100784~28108370	1_28103837	1.11e-10	L	Zm00001d028257,Zm00001d028258,Zm00001d028256	/,\cytochrome P450 family 94 subfamily D polypeptide 2\",\"Molecular chaperone Hsp40/DnaJ family protein\""
Static local-eQTLs	WW	Zm00001d024966	Multisynthetase complex auxiliary component p43	10:97197887~97208226	10_97207976	1.35e-18	L	Zm00001d024966	Multisynthetase complex auxiliary component p43
Static local-eQTLs	WS1	Zm00001d024966	Multisynthetase complex auxiliary component p43	10:97197887~97208226	10_97208226	3.44e-18	L	Zm00001d024966	Multisynthetase complex auxiliary component p43
Static local-eQTLs	WS2	Zm00001d024966	Multisynthetase complex auxiliary component p43	10:97197887~97208226	10_97207976	3.45e-18	L	Zm00001d024966	Multisynthetase complex auxiliary component p43
Static local-eQTLs	WW	Zm00001d048777	Splicing factor U2af large subunit A	4:5407580~5408188	4_5407657	2.88e-09	L	Zm00001d048777	Splicing factor U2af large subunit A
Static local-eQTLs	WS1	Zm00001d048777	Splicing factor U2af large subunit A	4:5407580~5412322	4_5408188	5.94e-10	L	Zm00001d048777	Splicing factor U2af large subunit A
Static local-eQTLs	WS2	Zm00001d048777	Splicing factor U2af large subunit A	4:5407580~5412322	4_5409523	1.82e-11	L	Zm00001d048777	Splicing factor U2af large subunit A
Static local-eQTLs	WW	Zm00001d051702	BSD domain-containing protein	4:167213208~167221181	4_167217292	2.75e-14	L	Zm00001d051702	BSD domain-containing protein
Static local-eQTLs	WS1	Zm00001d051702	BSD domain-containing protein	4:167215478~167220527	4_167217292	4.32e-09	L	Zm00001d051702	BSD domain-containing protein
Static local-eQTLs	WS2	Zm00001d051702	BSD domain-containing protein	4:167215478~167220655	4_167220645	2.26e-09	L	Zm00001d051702	BSD domain-containing protein
Static local-eQTLs	WW	Zm00001d041949	Glycine-rich RNA-binding protein 6 mitochondrial	3:144967382~144976102	3_144971750	9.28e-22	L	Zm00001d041948,Zm00001d041949,Zm00001d041947	SAND family protein,\Glycine-rich RNA-binding protein 6 mitochondrial\",\"ABC transporter B family member 6\""
Static local-eQTLs	WS1	Zm00001d041949	Glycine-rich RNA-binding protein 6 mitochondrial	3:144967514~144976102	3_144972043	3.67e-19	L	Zm00001d041948,Zm00001d041949,Zm00001d041947	SAND family protein,\Glycine-rich RNA-binding protein 6 mitochondrial\",\"ABC transporter B family member 6\""
Static local-eQTLs	WS2	Zm00001d041949	Glycine-rich RNA-binding protein 6 mitochondrial	3:144960978~144976102	3_144973270	3.01e-21	L	Zm00001d041948,Zm00001d041949,Zm00001d041947	SAND family protein,\Glycine-rich RNA-binding protein 6 mitochondrial\",\"ABC transporter B family member 6\""
Static local-eQTLs	WW	Zm00001d010456	/	8:116070615~116073679	8_116070615	1.65e-09	L	Zm00001d010456	/
Static local-eQTLs	WS1	Zm00001d010456	/	8:116070615~116074188	8_116070762	2.14e-09	L	Zm00001d010456	/
Static local-eQTLs	WS2	Zm00001d010456	/	8:116051826~116052308	8_116051826	5.27e-07	L	Zm00001d010456	/
Static local-eQTLs	WW	Zm00001d050008	Histone H3 K4-specific methyltransferase SET7/9 family protein	4:59178843~59179983	4_59179591	7.47e-14	L	Zm00001d050008	Histone H3 K4-specific methyltransferase SET7/9 family protein
Static local-eQTLs	WS1	Zm00001d050008	Histone H3 K4-specific methyltransferase SET7/9 family protein	4:59177813~59180065	4_59179418	3.61e-16	L	Zm00001d050008	Histone H3 K4-specific methyltransferase SET7/9 family protein
Static local-eQTLs	WS2	Zm00001d050008	Histone H3 K4-specific methyltransferase SET7/9 family protein	4:59168366~59180198	4_59179747	9.89e-15	L	Zm00001d050008	Histone H3 K4-specific methyltransferase SET7/9 family protein
Static local-eQTLs	WW	Zm00001d049270	Fructose-2%2C6-bisphosphatase	4:23889787~23892550	4_23891995	7.26e-08	L	Zm00001d049270	Fructose-2%2C6-bisphosphatase
Static local-eQTLs	WS1	Zm00001d049270	Fructose-2%2C6-bisphosphatase	4:23889025~23898904	4_23898904	2.08e-09	L	Zm00001d049270	Fructose-2%2C6-bisphosphatase
Static local-eQTLs	WS2	Zm00001d049270	Fructose-2%2C6-bisphosphatase	4:23889025~23892325	4_23892279	1.53e-09	L	Zm00001d049270	Fructose-2%2C6-bisphosphatase
Static local-eQTLs	WW	Zm00001d031764	IAA-alanine resistance protein 1	1:201106444~201113089	1_201111483	5.08e-17	L	Zm00001d031764,Zm00001d031765	IAA-alanine resistance protein 1,\/\""
Static local-eQTLs	WS1	Zm00001d031764	IAA-alanine resistance protein 1	1:201106444~201113089	1_201108595	2.34e-17	L	Zm00001d031764,Zm00001d031765	IAA-alanine resistance protein 1,\/\""
Static local-eQTLs	WS2	Zm00001d031764	IAA-alanine resistance protein 1	1:201106444~201113089	1_201111154	1.28e-18	L	Zm00001d031764,Zm00001d031765	IAA-alanine resistance protein 1,\/\""
Static local-eQTLs	WW	Zm00001d033148	Factor of DNA methylation 1	1:252109814~252114686	1_252110583	3.28e-13	L	Zm00001d033147,Zm00001d033148	60S ribosomal protein L24-2,\Factor of DNA methylation 1\""
Static local-eQTLs	WS1	Zm00001d033148	Factor of DNA methylation 1	1:252107974~252114817	1_252110583	1.64e-14	L	Zm00001d033147,Zm00001d033148	60S ribosomal protein L24-2,\Factor of DNA methylation 1\""
Static local-eQTLs	WS2	Zm00001d033148	Factor of DNA methylation 1	1:252107974~252114686	1_252113344	2.38e-13	L	Zm00001d033147,Zm00001d033148	60S ribosomal protein L24-2,\Factor of DNA methylation 1\""
Static local-eQTLs	WW	Zm00001d035658	Putative pentatricopeptide repeat-containing protein	6:39822054~39823906	6_39822485	6.87e-15	L	Zm00001d035658	Putative pentatricopeptide repeat-containing protein
Static local-eQTLs	WS1	Zm00001d035658	Putative pentatricopeptide repeat-containing protein	6:39822114~39823906	6_39823876	5.66e-13	L	Zm00001d035658	Putative pentatricopeptide repeat-containing protein
Static local-eQTLs	WS2	Zm00001d035658	Putative pentatricopeptide repeat-containing protein	6:39822485~39823906	6_39823652	2.54e-11	L	Zm00001d035658	Putative pentatricopeptide repeat-containing protein
Static local-eQTLs	WW	Zm00001d051416	Heterodimeric geranylgeranyl pyrophosphate synthase small subunit chloroplastic	4:157606265~157609794	4_157608787	5.68e-15	L	Zm00001d051415,Zm00001d051416	Mechanosensitive ion channel protein 6,\Heterodimeric geranylgeranyl pyrophosphate synthase small subunit chloroplastic\""
Static local-eQTLs	WS1	Zm00001d051416	Heterodimeric geranylgeranyl pyrophosphate synthase small subunit chloroplastic	4:157605126~157610121	4_157608658	4.49e-15	L	Zm00001d051415,Zm00001d051416	Mechanosensitive ion channel protein 6,\Heterodimeric geranylgeranyl pyrophosphate synthase small subunit chloroplastic\""
Static local-eQTLs	WS2	Zm00001d051416	Heterodimeric geranylgeranyl pyrophosphate synthase small subunit chloroplastic	4:157606265~157609794	4_157608658	3.43e-16	L	Zm00001d051415,Zm00001d051416	Mechanosensitive ion channel protein 6,\Heterodimeric geranylgeranyl pyrophosphate synthase small subunit chloroplastic\""
Static local-eQTLs	WW	Zm00001d044217	PsbP domain-containing protein 5 chloroplastic	3:222121906~222122211	3_222122211	1.62e-10	L	Zm00001d044219	/
Static local-eQTLs	WS1	Zm00001d044217	PsbP domain-containing protein 5 chloroplastic	3:222119902~222122211	3_222122211	9.24e-12	L	Zm00001d044219	/
Static local-eQTLs	WS2	Zm00001d044217	PsbP domain-containing protein 5 chloroplastic	3:222117660~222122211	3_222122211	2.93e-10	L	Zm00001d044219	/
Static local-eQTLs	WW	Zm00001d032459	cytochrome P450 family 87 subfamily A polypeptide 6	1:227428368~227434028	1_227432915	3.6e-15	L	Zm00001d032459,Zm00001d032460	cytochrome P450 family 87 subfamily A polypeptide 6,\Protein BPS1 chloroplastic\""
Static local-eQTLs	WS1	Zm00001d032459	cytochrome P450 family 87 subfamily A polypeptide 6	1:227426902~227434087	1_227432915	3.85e-13	L	Zm00001d032459,Zm00001d032460	cytochrome P450 family 87 subfamily A polypeptide 6,\Protein BPS1 chloroplastic\""
Static local-eQTLs	WS2	Zm00001d032459	cytochrome P450 family 87 subfamily A polypeptide 6	1:227428584~227434028	1_227432915	1.26e-13	L	Zm00001d032459,Zm00001d032460	cytochrome P450 family 87 subfamily A polypeptide 6,\Protein BPS1 chloroplastic\""
Static local-eQTLs	WW	Zm00001d036540	mRNA-decapping enzyme subunit 2	6:91499692~91506380	6_91506138	4.86e-10	L	Zm00001d036540,Zm00001d036541	mRNA-decapping enzyme subunit 2,\ maize insect resistance2\""
Static local-eQTLs	WS1	Zm00001d036540	mRNA-decapping enzyme subunit 2	6:91499692~91506174	6_91506174	8.65e-10	L	Zm00001d036540,Zm00001d036541	mRNA-decapping enzyme subunit 2,\ maize insect resistance2\""
Static local-eQTLs	WS2	Zm00001d036540	mRNA-decapping enzyme subunit 2	6:91499692~91506380	6_91506174	2.92e-12	L	Zm00001d036540,Zm00001d036541	mRNA-decapping enzyme subunit 2,\ maize insect resistance2\""
Static local-eQTLs	WW	Zm00001d032472	Prolyl carboxypeptidase like protein	1:227855182~227862119	1_227862113	1.03e-10	L	Zm00001d032472	Prolyl carboxypeptidase like protein
Static local-eQTLs	WS1	Zm00001d032472	Prolyl carboxypeptidase like protein	1:227855133~227864537	1_227857133	3.74e-12	L	Zm00001d032472	Prolyl carboxypeptidase like protein
Static local-eQTLs	WS2	Zm00001d032472	Prolyl carboxypeptidase like protein	1:227855182~227864537	1_227862113	4.9e-12	L	Zm00001d032472	Prolyl carboxypeptidase like protein
Static local-eQTLs	WW	Zm00001d022310	40S ribosomal protein S6-1	7:174908392~174913344	7_174913299	2.45e-12	L	Zm00001d022310	40S ribosomal protein S6-1
Static local-eQTLs	WS1	Zm00001d022310	40S ribosomal protein S6-1	7:174908392~174913344	7_174913299	2.76e-11	L	Zm00001d022310	40S ribosomal protein S6-1
Static local-eQTLs	WS2	Zm00001d022310	40S ribosomal protein S6-1	7:174908953~174913344	7_174913299	2e-10	L	Zm00001d022310	40S ribosomal protein S6-1
Static local-eQTLs	WW	Zm00001d026346	Polyadenylate-binding protein RBP45C	10:143958662~143961912	10_143961064	1.25e-09	L	Zm00001d026346	Polyadenylate-binding protein RBP45C
Static local-eQTLs	WS1	Zm00001d026346	Polyadenylate-binding protein RBP45C	10:143958185~143961428	10_143958990	2.24e-08	L	Zm00001d026346	Polyadenylate-binding protein RBP45C
Static local-eQTLs	WS2	Zm00001d026346	Polyadenylate-binding protein RBP45C	10:143958185~143961912	10_143961064	2.74e-09	L	Zm00001d026346	Polyadenylate-binding protein RBP45C
Static local-eQTLs	WW	Zm00001d020357	DEAD-box ATP-dependent RNA helicase 22	7:108876296~108883398	7_108881932	1.42e-07	L	Zm00001d020357	DEAD-box ATP-dependent RNA helicase 22
Static local-eQTLs	WS1	Zm00001d020357	DEAD-box ATP-dependent RNA helicase 22	7:108876225~108883398	7_108881932	5.84e-10	L	Zm00001d020357	DEAD-box ATP-dependent RNA helicase 22
Static local-eQTLs	WS2	Zm00001d020357	DEAD-box ATP-dependent RNA helicase 22	7:108876225~108883398	7_108877552	1.38e-09	L	Zm00001d020357	DEAD-box ATP-dependent RNA helicase 22
Static local-eQTLs	WW	Zm00001d024936	Fatty acid amide hydrolase	10:95794209~95809771	10_95805649	1.43e-19	L	Zm00001d023144,Zm00001d024937,Zm00001d024936	/,\OSJNBa0089E12.13 protein; protein\",\"Fatty acid amide hydrolase\""
Static local-eQTLs	WS1	Zm00001d024936	Fatty acid amide hydrolase	10:95794209~95809771	10_95805649	5.35e-18	L	Zm00001d023144,Zm00001d024937,Zm00001d024936	/,\OSJNBa0089E12.13 protein; protein\",\"Fatty acid amide hydrolase\""
Static local-eQTLs	WS2	Zm00001d024936	Fatty acid amide hydrolase	10:95794209~95809771	10_95805141	8.5e-19	L	Zm00001d023144,Zm00001d024937,Zm00001d024936	/,\OSJNBa0089E12.13 protein; protein\",\"Fatty acid amide hydrolase\""
Static local-eQTLs	WW	Zm00001d009517	Ribosomal protein L1p/L10e family	8:68562033~68564480	8_68564480	3.85e-12	L	Zm00001d009517	Ribosomal protein L1p/L10e family
Static local-eQTLs	WS1	Zm00001d009517	Ribosomal protein L1p/L10e family	8:68563819~68564480	8_68564259	3.87e-14	L	Zm00001d009517	Ribosomal protein L1p/L10e family
Static local-eQTLs	WS2	Zm00001d009517	Ribosomal protein L1p/L10e family	8:68557909~68564515	8_68564259	8.06e-11	L	Zm00001d009517	Ribosomal protein L1p/L10e family
Static local-eQTLs	WW	Zm00001d021669	Tyrosyl-DNA phosphodiesterase 1	7:159604492~159605444	7_159605277	1.57e-11	L	Zm00001d021669	Tyrosyl-DNA phosphodiesterase 1
Static local-eQTLs	WS1	Zm00001d021669	Tyrosyl-DNA phosphodiesterase 1	7:159576441~159584746	7_159577726	9.83e-10	L	Zm00001d021669	Tyrosyl-DNA phosphodiesterase 1
Static local-eQTLs	WS2	Zm00001d021669	Tyrosyl-DNA phosphodiesterase 1	7:159605242~159605278	7_159605278	2.49e-09	L	Zm00001d021669	Tyrosyl-DNA phosphodiesterase 1
Static local-eQTLs	WW	Zm00001d032616	40S ribosomal protein S27a	1:232168848~232184133	1_232175747	2.58e-12	L	Zm00001d032616,Zm00001d032617,Zm00001d032615	40S ribosomal protein S27a ,\Nucleic acid binding protein \",\"Protein TIC110 chloroplastic\""
Static local-eQTLs	WS1	Zm00001d032616	40S ribosomal protein S27a	1:232168848~232184133	1_232172215	6.96e-12	L	Zm00001d032616,Zm00001d032617,Zm00001d032615	40S ribosomal protein S27a ,\Nucleic acid binding protein \",\"Protein TIC110 chloroplastic\""
Static local-eQTLs	WS2	Zm00001d032616	40S ribosomal protein S27a	1:232168848~232183392	1_232177521	6.17e-13	L	Zm00001d032616,Zm00001d032617,Zm00001d032615	40S ribosomal protein S27a ,\Nucleic acid binding protein \",\"Protein TIC110 chloroplastic\""
Static local-eQTLs	WW	Zm00001d010411	Auxin-responsive protein IAA27	8:113492993~113496402	8_113496396	3.22e-09	L	Zm00001d010411	Auxin-responsive protein IAA27
Static local-eQTLs	WS1	Zm00001d010411	Auxin-responsive protein IAA27	8:113492993~113496396	8_113495633	1.28e-09	L	Zm00001d010411	Auxin-responsive protein IAA27
Static local-eQTLs	WS2	Zm00001d010411	Auxin-responsive protein IAA27	8:113492993~113496396	8_113495663	2.87e-10	L	Zm00001d010411	Auxin-responsive protein IAA27
Static local-eQTLs	WW	Zm00001d005339	/	2:170006663~170017373	2_170015604	3.27e-13	L	Zm00001d005338	Single-stranded nucleic acid binding R3H protein
Static local-eQTLs	WS1	Zm00001d005339	/	2:170006663~170017373	2_170014484	1.08e-13	L	Zm00001d005338	Single-stranded nucleic acid binding R3H protein
Static local-eQTLs	WS2	Zm00001d005339	/	2:170006663~170017373	2_170014484	1.14e-10	L	Zm00001d005338	Single-stranded nucleic acid binding R3H protein
Static local-eQTLs	WW	Zm00001d049404	Putative glyoxalase family protein	4:29547984~29551305	4_29550445	1e-12	L	Zm00001d049404,Zm00001d049405	Putative glyoxalase family protein ,\Autophagy 8e%2C mRNA \""
Static local-eQTLs	WS1	Zm00001d049404	Putative glyoxalase family protein	4:29547944~29551139	4_29550445	2.67e-12	L	Zm00001d049404,Zm00001d049405	Putative glyoxalase family protein ,\Autophagy 8e%2C mRNA \""
Static local-eQTLs	WS2	Zm00001d049404	Putative glyoxalase family protein	4:29547984~29551305	4_29550333	9.48e-16	L	Zm00001d049404,Zm00001d049405	Putative glyoxalase family protein ,\Autophagy 8e%2C mRNA \""
Static local-eQTLs	WW	Zm00001d047592	2-oxoglutarate dehydrogenase E1 component	9:136574508~136575377	9_136574508	2.83e-10	L	Zm00001d047592	2-oxoglutarate dehydrogenase E1 component
Static local-eQTLs	WS1	Zm00001d047592	2-oxoglutarate dehydrogenase E1 component	9:136574508~136575377	9_136574508	1.03e-10	L	Zm00001d047592	2-oxoglutarate dehydrogenase E1 component
Static local-eQTLs	WS2	Zm00001d047592	2-oxoglutarate dehydrogenase E1 component	9:136574508~136575377	9_136574508	1.42e-13	L	Zm00001d047592	2-oxoglutarate dehydrogenase E1 component
Static local-eQTLs	WW	Zm00001d006153	1-acylglycerol-3-phosphate O-acyltransferase	2:199940383~199948919	2_199943772	1.49e-15	L	Zm00001d006153,Zm00001d006154,Zm00001d006155	1-acylglycerol-3-phosphate O-acyltransferase,\Pentatricopeptide repeat-containing protein mitochondrial\",\"S-adenosyl-L-methionine-dependent methyltransferases superfamily protein\""
Static local-eQTLs	WS1	Zm00001d006153	1-acylglycerol-3-phosphate O-acyltransferase	2:199940459~199948919	2_199943950	2.82e-15	L	Zm00001d006153,Zm00001d006154,Zm00001d006155	1-acylglycerol-3-phosphate O-acyltransferase,\Pentatricopeptide repeat-containing protein mitochondrial\",\"S-adenosyl-L-methionine-dependent methyltransferases superfamily protein\""
Static local-eQTLs	WS2	Zm00001d006153	1-acylglycerol-3-phosphate O-acyltransferase	2:199939498~199948919	2_199943950	1.82e-15	L	Zm00001d006153,Zm00001d006154,Zm00001d006155	1-acylglycerol-3-phosphate O-acyltransferase,\Pentatricopeptide repeat-containing protein mitochondrial\",\"S-adenosyl-L-methionine-dependent methyltransferases superfamily protein\""
Static local-eQTLs	WW	Zm00001d050340	/	4:82300497~82310248	4_82308255	2.57e-13	L	Zm00001d050339,Zm00001d050340	Betaine aldehyde dehydrogenase 2 mitochondrial,\/\""
Static local-eQTLs	WS1	Zm00001d050340	/	4:82300497~82310248	4_82308625	1.36e-12	L	Zm00001d050339,Zm00001d050340	Betaine aldehyde dehydrogenase 2 mitochondrial,\/\""
Static local-eQTLs	WS2	Zm00001d050340	/	4:82300497~82310248	4_82308255	5.53e-14	L	Zm00001d050339,Zm00001d050340	Betaine aldehyde dehydrogenase 2 mitochondrial,\/\""
Static local-eQTLs	WW	Zm00001d027349	Tetratricopeptide repeat (TPR)-like superfamily protein	1:3442901~3444692	1_3444005	6.93e-15	L	Zm00001d027348,Zm00001d027349	/,\Tetratricopeptide repeat (TPR)-like superfamily protein\""
Static local-eQTLs	WS1	Zm00001d027349	Tetratricopeptide repeat (TPR)-like superfamily protein	1:3442901~3444515	1_3444386	3.11e-13	L	Zm00001d027348,Zm00001d027349	/,\Tetratricopeptide repeat (TPR)-like superfamily protein\""
Static local-eQTLs	WS2	Zm00001d027349	Tetratricopeptide repeat (TPR)-like superfamily protein	1:3442082~3445804	1_3444257	1.77e-16	L	Zm00001d027348,Zm00001d027349	/,\Tetratricopeptide repeat (TPR)-like superfamily protein\""
Static local-eQTLs	WW	Zm00001d049571	TMPIT-like protein	4:35620774~35632031	4_35624947	1.01e-11	L	Zm00001d049571,Zm00001d049572	TMPIT-like protein,\Sphingoid long-chain bases kinase 1\""
Static local-eQTLs	WS1	Zm00001d049571	TMPIT-like protein	4:35621169~35631636	4_35624947	1.9e-13	L	Zm00001d049571,Zm00001d049572	TMPIT-like protein,\Sphingoid long-chain bases kinase 1\""
Static local-eQTLs	WS2	Zm00001d049571	TMPIT-like protein	4:35621169~35628149	4_35624947	8.21e-15	L	Zm00001d049571,Zm00001d049572	TMPIT-like protein,\Sphingoid long-chain bases kinase 1\""
Static local-eQTLs	WW	Zm00001d034940	ABC transporter G family member 34	1:306165950~306171616	1_306171616	2.92e-14	L	Zm00001d034940	ABC transporter G family member 34
Static local-eQTLs	WS1	Zm00001d034940	ABC transporter G family member 34	1:306165950~306171616	1_306167789	7.56e-14	L	Zm00001d034940	ABC transporter G family member 34
Static local-eQTLs	WS2	Zm00001d034940	ABC transporter G family member 34	1:306165950~306171616	1_306167336	6.44e-11	L	Zm00001d034940	ABC transporter G family member 34
Static local-eQTLs	WW	Zm00001d029656	Actin-depolymerizing factor	1:81672571~81676418	1_81674916	1.33e-12	L	Zm00001d029656,Zm00001d029657	Actin-depolymerizing factor ,\Mitochondrial inner membrane protein OXA1\""
Static local-eQTLs	WS1	Zm00001d029656	Actin-depolymerizing factor	1:81668800~81676418	1_81674916	6.35e-15	L	Zm00001d029656,Zm00001d029657	Actin-depolymerizing factor ,\Mitochondrial inner membrane protein OXA1\""
Static local-eQTLs	WS2	Zm00001d029656	Actin-depolymerizing factor	1:81665414~81676418	1_81674916	5.92e-16	L	Zm00001d029656,Zm00001d029657	Actin-depolymerizing factor ,\Mitochondrial inner membrane protein OXA1\""
Static local-eQTLs	WW	Zm00001d018894	C2H2 type zf-met: zinc-finger protein	7:8555451~8557776	7_8555656	1.18e-07	L	Zm00001d018894	C2H2 type zf-met: zinc-finger protein
Static local-eQTLs	WS1	Zm00001d018894	C2H2 type zf-met: zinc-finger protein	7:8555451~8564464	7_8557776	2.96e-09	L	Zm00001d018894	C2H2 type zf-met: zinc-finger protein
Static local-eQTLs	WS2	Zm00001d018894	C2H2 type zf-met: zinc-finger protein	7:8554372~8564458	7_8555656	5.83e-12	L	Zm00001d018894	C2H2 type zf-met: zinc-finger protein
Static local-eQTLs	WW	Zm00001d026671	Cox19-like CHCH family protein	10:149706088~149708620	10_149707686	1.24e-13	L	Zm00001d026671,Zm00001d026672	Cox19-like CHCH family protein,\Pentatricopeptide repeat-containing protein \""
Static local-eQTLs	WS1	Zm00001d026671	Cox19-like CHCH family protein	10:149706088~149708620	10_149707686	1.54e-09	L	Zm00001d026671,Zm00001d026672	Cox19-like CHCH family protein,\Pentatricopeptide repeat-containing protein \""
Static local-eQTLs	WS2	Zm00001d026671	Cox19-like CHCH family protein	10:149706102~149708394	10_149707686	7.73e-11	L	Zm00001d026671,Zm00001d026672	Cox19-like CHCH family protein,\Pentatricopeptide repeat-containing protein \""
Static local-eQTLs	WW	Zm00001d037333	ketose-bisphosphate aldolase class-II family protein	6:121819548~121824867	6_121819574	1.2e-10	L	Zm00001d037333	ketose-bisphosphate aldolase class-II family protein
Static local-eQTLs	WS1	Zm00001d037333	ketose-bisphosphate aldolase class-II family protein	6:121789014~121801721	6_121795987	1.11e-08	L	Zm00001d037333	ketose-bisphosphate aldolase class-II family protein
Static local-eQTLs	WS2	Zm00001d037333	ketose-bisphosphate aldolase class-II family protein	6:121792815~121801721	6_121792815	3.78e-11	L	Zm00001d037333	ketose-bisphosphate aldolase class-II family protein
Static local-eQTLs	WW	Zm00001d049556	Putative oxysterol binding domain family protein	4:34940888~34947813	4_34945191	1.02e-12	L	Zm00001d049556	Putative oxysterol binding domain family protein
Static local-eQTLs	WS1	Zm00001d049556	Putative oxysterol binding domain family protein	4:34940888~34947813	4_34942894	1.07e-12	L	Zm00001d049556	Putative oxysterol binding domain family protein
Static local-eQTLs	WS2	Zm00001d049556	Putative oxysterol binding domain family protein	4:34940888~34945191	4_34942894	1.66e-13	L	Zm00001d049556	Putative oxysterol binding domain family protein
Static local-eQTLs	WW	Zm00001d000821	/	2:55429452~55430871	2_55429787	4.38e-11	L	Zm00001d000821	/
Static local-eQTLs	WS1	Zm00001d000821	/	2:55429452~55430871	2_55429787	3.23e-12	L	Zm00001d000821	/
Static local-eQTLs	WS2	Zm00001d000821	/	2:55429452~55430871	2_55429819	2.73e-12	L	Zm00001d000821	/
Static local-eQTLs	WW	Zm00001d006350	Serine/threonine-protein kinase/endoribonuclease IRE1a	2:205335939~205342871	2_205338903	3.98e-18	L	Zm00001d006350	Serine/threonine-protein kinase/endoribonuclease IRE1a
Static local-eQTLs	WS1	Zm00001d006350	Serine/threonine-protein kinase/endoribonuclease IRE1a	2:205335939~205342871	2_205337771	2.5e-14	L	Zm00001d006350	Serine/threonine-protein kinase/endoribonuclease IRE1a
Static local-eQTLs	WS2	Zm00001d006350	Serine/threonine-protein kinase/endoribonuclease IRE1a	2:205335869~205342871	2_205337771	2.18e-17	L	Zm00001d006350	Serine/threonine-protein kinase/endoribonuclease IRE1a
Static local-eQTLs	WW	Zm00001d030068	/	1:103202403~103204409	1_103202939	1.11e-14	L	Zm00001d030068	/
Static local-eQTLs	WS1	Zm00001d030068	/	1:103202403~103204409	1_103202403	3.03e-14	L	Zm00001d030068	/
Static local-eQTLs	WS2	Zm00001d030068	/	1:103202403~103204409	1_103202403	8.52e-17	L	Zm00001d030068	/
Static local-eQTLs	WW	Zm00001d045669	Acylphosphatase	9:32539682~32545601	9_32543079	3.72e-13	L	Zm00001d045667,Zm00001d045668,Zm00001d045669	Protein NRT1/ PTR FAMILY 3.1,\acylphosphatase family\",\"Acylphosphatase \""
Static local-eQTLs	WS1	Zm00001d045669	Acylphosphatase	9:32539682~32545601	9_32543079	2.9e-15	L	Zm00001d045667,Zm00001d045668,Zm00001d045669	Protein NRT1/ PTR FAMILY 3.1,\acylphosphatase family\",\"Acylphosphatase \""
Static local-eQTLs	WS2	Zm00001d045669	Acylphosphatase	9:32539682~32545601	9_32545601	4.61e-13	L	Zm00001d045667,Zm00001d045668,Zm00001d045669	Protein NRT1/ PTR FAMILY 3.1,\acylphosphatase family\",\"Acylphosphatase \""
Static local-eQTLs	WW	Zm00001d051394	/	4:157051081~157051275	4_157051110	6.41e-10	L	Zm00001d051394	/
Static local-eQTLs	WS1	Zm00001d051394	/	4:157051110~157051275	4_157051110	7.43e-09	L	Zm00001d051394	/
Static local-eQTLs	WS2	Zm00001d051394	/	4:157051081~157051275	4_157051110	2.68e-10	L	Zm00001d051394	/
Static local-eQTLs	WW	Zm00001d009532	IAA19-auxin-responsive Aux/IAA family member	8:69168514~69169122	8_69168514	7.6e-13	L	Zm00001d009532	IAA19-auxin-responsive Aux/IAA family member
Static local-eQTLs	WS1	Zm00001d009532	IAA19-auxin-responsive Aux/IAA family member	8:69165094~69170392	8_69168514	9.98e-18	L	Zm00001d009532	IAA19-auxin-responsive Aux/IAA family member
Static local-eQTLs	WS2	Zm00001d009532	IAA19-auxin-responsive Aux/IAA family member	8:69168188~69168644	8_69168514	1.79e-11	L	Zm00001d009532	IAA19-auxin-responsive Aux/IAA family member
Static local-eQTLs	WW	Zm00001d032418	endonuclease/exonuclease/phosphatase family protein	1:225913925~225917730	1_225916309	9e-13	L	Zm00001d032418	endonuclease/exonuclease/phosphatase family protein
Static local-eQTLs	WS1	Zm00001d032418	endonuclease/exonuclease/phosphatase family protein	1:225913874~225919164	1_225916325	1.81e-14	L	Zm00001d032418	endonuclease/exonuclease/phosphatase family protein
Static local-eQTLs	WS2	Zm00001d032418	endonuclease/exonuclease/phosphatase family protein	1:225913881~225917730	1_225916309	2.3e-12	L	Zm00001d032418	endonuclease/exonuclease/phosphatase family protein
Static local-eQTLs	WW	Zm00001d008256	NEDD8-activating enzyme E1 catalytic subunit	8:3218738~3223217	8_3220187	9.04e-12	L	Zm00001d008256	NEDD8-activating enzyme E1 catalytic subunit
Static local-eQTLs	WS1	Zm00001d008256	NEDD8-activating enzyme E1 catalytic subunit	8:3218738~3223217	8_3219974	1.51e-12	L	Zm00001d008256	NEDD8-activating enzyme E1 catalytic subunit
Static local-eQTLs	WS2	Zm00001d008256	NEDD8-activating enzyme E1 catalytic subunit	8:3218765~3223217	8_3220815	4.24e-11	L	Zm00001d008256	NEDD8-activating enzyme E1 catalytic subunit
Static local-eQTLs	WW	Zm00001d044542	/	3:231348486~231352026	3_231349026	1.57e-13	L	Zm00001d044542	/
Static local-eQTLs	WS1	Zm00001d044542	/	3:231344365~231352026	3_231349026	5.98e-12	L	Zm00001d044542	/
Static local-eQTLs	WS2	Zm00001d044542	/	3:231344365~231352026	3_231349026	3.45e-13	L	Zm00001d044542	/
Static local-eQTLs	WW	Zm00001d008965	Putative inactive receptor-like protein kinase	8:27711930~27712305	8_27711930	3.72e-09	L	Zm00001d008965	Putative inactive receptor-like protein kinase
Static local-eQTLs	WS1	Zm00001d008965	Putative inactive receptor-like protein kinase	8:27711930~27712238	8_27712227	7.55e-08	L	Zm00001d008965	Putative inactive receptor-like protein kinase
Static local-eQTLs	WS2	Zm00001d008965	Putative inactive receptor-like protein kinase	8:27711105~27715325	8_27711930	8.72e-08	L	Zm00001d008965	Putative inactive receptor-like protein kinase
Static local-eQTLs	WW	Zm00001d048329	ABC transporter C family member 3	9:154560987~154561482	9_154561084	2.35e-13	L	Zm00001d048329	ABC transporter C family member 3
Static local-eQTLs	WS1	Zm00001d048329	ABC transporter C family member 3	9:154560987~154561482	9_154561482	1.42e-11	L	Zm00001d048329	ABC transporter C family member 3
Static local-eQTLs	WS2	Zm00001d048329	ABC transporter C family member 3	9:154557591~154561482	9_154561482	8.39e-16	L	Zm00001d048329	ABC transporter C family member 3
Static local-eQTLs	WW	Zm00001d008975	Aspartate--tRNA ligase 2 cytoplasmic	8:27990306~27995475	8_27995167	1.87e-08	L	Zm00001d008975	Aspartate--tRNA ligase 2 cytoplasmic
Static local-eQTLs	WS1	Zm00001d008975	Aspartate--tRNA ligase 2 cytoplasmic	8:27989011~27996196	8_27992721	1.54e-13	L	Zm00001d008975	Aspartate--tRNA ligase 2 cytoplasmic
Static local-eQTLs	WS2	Zm00001d008975	Aspartate--tRNA ligase 2 cytoplasmic	8:27989011~27996508	8_27995167	1.91e-14	L	Zm00001d008975	Aspartate--tRNA ligase 2 cytoplasmic
Static local-eQTLs	WW	Zm00001d024803	S-adenosyl-L-methionine-dependent methyltransferases superfamily protein	10:88761150~88770066	10_88762045	2.63e-15	L	Zm00001d024805,Zm00001d024804	DNA replication protein-related,\/\""
Static local-eQTLs	WS1	Zm00001d024803	S-adenosyl-L-methionine-dependent methyltransferases superfamily protein	10:88761150~88770066	10_88762045	1.82e-16	L	Zm00001d024805,Zm00001d024804	DNA replication protein-related,\/\""
Static local-eQTLs	WS2	Zm00001d024803	S-adenosyl-L-methionine-dependent methyltransferases superfamily protein	10:88761150~88770066	10_88763048	5.64e-14	L	Zm00001d024805,Zm00001d024804	DNA replication protein-related,\/\""
Static local-eQTLs	WW	Zm00001d047271	Probable small nuclear ribonucleoprotein G	9:124912717~124917522	9_124914214	1.74e-12	L	Zm00001d047271	Probable small nuclear ribonucleoprotein G
Static local-eQTLs	WS1	Zm00001d047271	Probable small nuclear ribonucleoprotein G	9:124912717~124917522	9_124912717	3.31e-12	L	Zm00001d047271	Probable small nuclear ribonucleoprotein G
Static local-eQTLs	WS2	Zm00001d047271	Probable small nuclear ribonucleoprotein G	9:124912717~124914673	9_124912717	9.2e-11	L	Zm00001d047271	Probable small nuclear ribonucleoprotein G
Static local-eQTLs	WW	Zm00001d035881	Phytoene synthase	6:58282593~58288125	6_58283953	3.19e-19	L	Zm00001d035879	Terpenoid synthases superfamily protein
Static local-eQTLs	WS1	Zm00001d035881	Phytoene synthase	6:58282573~58288238	6_58284060	1.04e-18	L	Zm00001d035879	Terpenoid synthases superfamily protein
Static local-eQTLs	WS2	Zm00001d035881	Phytoene synthase	6:58283602~58288125	6_58284060	4.02e-18	L	Zm00001d035879	Terpenoid synthases superfamily protein
Static local-eQTLs	WW	Zm00001d048122	Got1/Sft2-like vescicle transport protein family	9:150488616~150495153	9_150491661	2.25e-10	L	Zm00001d048121,Zm00001d048122	Myosin heavy chain,\Got1/Sft2-like vescicle transport protein family\""
Static local-eQTLs	WS1	Zm00001d048122	Got1/Sft2-like vescicle transport protein family	9:150488616~150495153	9_150491681	2.33e-13	L	Zm00001d048121,Zm00001d048122	Myosin heavy chain,\Got1/Sft2-like vescicle transport protein family\""
Static local-eQTLs	WS2	Zm00001d048122	Got1/Sft2-like vescicle transport protein family	9:150488616~150495848	9_150494970	4.25e-13	L	Zm00001d048121,Zm00001d048122	Myosin heavy chain,\Got1/Sft2-like vescicle transport protein family\""
Static local-eQTLs	WW	Zm00001d036387	plant/F20M13-60 protein	6:86343470~86349357	6_86343579	4.77e-12	L	Zm00001d036387,Zm00001d036386	plant/F20M13-60 protein,\Transducin/WD40 repeat-like superfamily protein\""
Static local-eQTLs	WS1	Zm00001d036387	plant/F20M13-60 protein	6:86343470~86349741	6_86343817	1.74e-11	L	Zm00001d036387,Zm00001d036386	plant/F20M13-60 protein,\Transducin/WD40 repeat-like superfamily protein\""
Static local-eQTLs	WS2	Zm00001d036387	plant/F20M13-60 protein	6:86343470~86349357	6_86343817	3.35e-08	L	Zm00001d036387,Zm00001d036386	plant/F20M13-60 protein,\Transducin/WD40 repeat-like superfamily protein\""
Static local-eQTLs	WW	Zm00001d011185	Protein transport protein Sec61 subunit beta	8:142280629~142280848	8_142280705	3.95e-11	L	Zm00001d008111	/
Static local-eQTLs	WS1	Zm00001d011185	Protein transport protein Sec61 subunit beta	8:142280629~142280848	8_142280705	1.23e-08	L	Zm00001d008111	/
Static local-eQTLs	WS2	Zm00001d011185	Protein transport protein Sec61 subunit beta	8:142280123~142280633	8_142280633	7.92e-08	L	Zm00001d008111	/
Static local-eQTLs	WW	Zm00001d041956	/	3:145600345~145606954	3_145600567	3.66e-16	L	Zm00001d041956,Zm00001d041957	/,\Fizzy-related protein \""
Static local-eQTLs	WS1	Zm00001d041956	/	3:145600534~145606954	3_145600567	1.44e-14	L	Zm00001d041956,Zm00001d041957	/,\Fizzy-related protein \""
Static local-eQTLs	WS2	Zm00001d041956	/	3:145600345~145606954	3_145600534	3.71e-17	L	Zm00001d041956,Zm00001d041957	/,\Fizzy-related protein \""
Static local-eQTLs	WW	Zm00001d039565	/	3:8100565~8104657	3_8100650	1.84e-13	L	Zm00001d039565	/
Static local-eQTLs	WS1	Zm00001d039565	/	3:8100565~8104657	3_8100650	3.74e-14	L	Zm00001d039565	/
Static local-eQTLs	WS2	Zm00001d039565	/	3:8100565~8104657	3_8101357	1.74e-12	L	Zm00001d039565	/
Static local-eQTLs	WW	Zm00001d028139	Protein indeterminate-domain 2	1:23958402~23963878	1_23958426	7.96e-08	L	Zm00001d028139	Protein indeterminate-domain 2
Static local-eQTLs	WS1	Zm00001d028139	Protein indeterminate-domain 2	1:23958426~23962674	1_23962555	2.37e-10	L	Zm00001d028139	Protein indeterminate-domain 2
Static local-eQTLs	WS2	Zm00001d028139	Protein indeterminate-domain 2	1:23958426~23962555	1_23959968	3.68e-08	L	Zm00001d028139	Protein indeterminate-domain 2
Static local-eQTLs	WW	Zm00001d053741	Putative autophagy domain family protein	4:240158964~240163757	4_240161441	4.8e-13	L	Zm00001d053741	Putative autophagy domain family protein
Static local-eQTLs	WS1	Zm00001d053741	Putative autophagy domain family protein	4:240158964~240163757	4_240161441	2.64e-12	L	Zm00001d053741	Putative autophagy domain family protein
Static local-eQTLs	WS2	Zm00001d053741	Putative autophagy domain family protein	4:240158964~240164004	4_240161441	7.75e-13	L	Zm00001d053741	Putative autophagy domain family protein
Static local-eQTLs	WW	Zm00001d042847	Protein kinase	3:181894011~181904734	3_181897180	2.73e-10	L	Zm00001d042847,Zm00001d042846	Protein kinase ,\Reticulon-like protein B12\""
Static local-eQTLs	WS1	Zm00001d042847	Protein kinase	3:181894004~181905097	3_181900728	1.24e-13	L	Zm00001d042847,Zm00001d042846	Protein kinase ,\Reticulon-like protein B12\""
Static local-eQTLs	WS2	Zm00001d042847	Protein kinase	3:181894011~181905097	3_181897180	2.04e-10	L	Zm00001d042847,Zm00001d042846	Protein kinase ,\Reticulon-like protein B12\""
Static local-eQTLs	WW	Zm00001d023704	/	10:16368244~16368877	10_16368244	8.15e-09	L	Zm00001d023704	/
Static local-eQTLs	WS1	Zm00001d023704	/	10:16368244~16368877	10_16368244	5.17e-10	L	Zm00001d023704	/
Static local-eQTLs	WS2	Zm00001d023704	/	10:16368244~16368877	10_16368454	2.17e-10	L	Zm00001d023704	/
Static local-eQTLs	WW	Zm00001d018794	Ferredoxin--NADP reductase	7:5354599~5360010	7_5354599	2.17e-08	L	Zm00001d018794	Ferredoxin--NADP reductase
Static local-eQTLs	WS1	Zm00001d018794	Ferredoxin--NADP reductase	7:5354599~5360010	7_5354599	4.11e-08	L	Zm00001d018794	Ferredoxin--NADP reductase
Static local-eQTLs	WS2	Zm00001d018794	Ferredoxin--NADP reductase	7:5352047~5358141	7_5354599	5.16e-08	L	Zm00001d018794	Ferredoxin--NADP reductase
Static local-eQTLs	WW	Zm00001d012213	wound-responsive family protein	8:170160631~170164539	8_170164459	2.53e-19	L	Zm00001d012213	wound-responsive family protein
Static local-eQTLs	WS1	Zm00001d012213	wound-responsive family protein	8:170160631~170164539	8_170164459	4.48e-17	L	Zm00001d012213	wound-responsive family protein
Static local-eQTLs	WS2	Zm00001d012213	wound-responsive family protein	8:170160631~170164539	8_170164162	4.04e-15	L	Zm00001d012213	wound-responsive family protein
Static local-eQTLs	WW	Zm00001d049815	ribosomal protein L17b	4:45901088~45903985	4_45903518	2.86e-08	L	Zm00001d049815	ribosomal protein L17b
Static local-eQTLs	WS1	Zm00001d049815	ribosomal protein L17b	4:45901000~45903985	4_45902917	1.88e-10	L	Zm00001d049815	ribosomal protein L17b
Static local-eQTLs	WS2	Zm00001d049815	ribosomal protein L17b	4:45901000~45903985	4_45903518	6.06e-09	L	Zm00001d049815	ribosomal protein L17b
Static local-eQTLs	WW	Zm00001d007709	Probable E3 ubiquitin-protein ligase ARI16	2:237908379~237908534	2_237908454	4.49e-08	L	Zm00001d007709	Probable E3 ubiquitin-protein ligase ARI16
Static local-eQTLs	WS1	Zm00001d007709	Probable E3 ubiquitin-protein ligase ARI16	2:237908379~237908534	2_237908534	2.85e-08	L	Zm00001d007709	Probable E3 ubiquitin-protein ligase ARI16
Static local-eQTLs	WS2	Zm00001d007709	Probable E3 ubiquitin-protein ligase ARI16	2:237908379~237908534	2_237908454	3.87e-10	L	Zm00001d007709	Probable E3 ubiquitin-protein ligase ARI16
Static local-eQTLs	WW	Zm00001d011055	/	8:137530640~137534276	8_137533170	5.64e-09	L	Zm00001d011055	/
Static local-eQTLs	WS1	Zm00001d011055	/	8:137528877~137534276	8_137530776	1.23e-10	L	Zm00001d011055	/
Static local-eQTLs	WS2	Zm00001d011055	/	8:137528877~137534276	8_137530640	7.19e-12	L	Zm00001d011055	/
Static local-eQTLs	WW	Zm00001d009640	Malate dehydrogenase 2 mitochondrial	8:74045776~74049612	8_74049612	2.57e-10	L	Zm00001d009640	Malate dehydrogenase 2 mitochondrial
Static local-eQTLs	WS1	Zm00001d009640	Malate dehydrogenase 2 mitochondrial	8:74045709~74049612	8_74049612	1.38e-11	L	Zm00001d009640	Malate dehydrogenase 2 mitochondrial
Static local-eQTLs	WS2	Zm00001d009640	Malate dehydrogenase 2 mitochondrial	8:74045582~74049612	8_74045709	8.26e-12	L	Zm00001d009640	Malate dehydrogenase 2 mitochondrial
Static local-eQTLs	WW	Zm00001d014161	Protein kinase superfamily protein	5:34609268~34612286	5_34612248	1.28e-08	L	Zm00001d014160,Zm00001d014161	Protein NETWORKED 1A,\Protein kinase superfamily protein\""
Static local-eQTLs	WS1	Zm00001d014161	Protein kinase superfamily protein	5:34609268~34612286	5_34612286	1.16e-08	L	Zm00001d014160,Zm00001d014161	Protein NETWORKED 1A,\Protein kinase superfamily protein\""
Static local-eQTLs	WS2	Zm00001d014161	Protein kinase superfamily protein	5:34608799~34612620	5_34612286	1.75e-14	L	Zm00001d014160,Zm00001d014161	Protein NETWORKED 1A,\Protein kinase superfamily protein\""
Static local-eQTLs	WW	Zm00001d017387	shortage in chiasmata 1	5:194079052~194095537	5_194093676	6.33e-12	L	Zm00001d017386,Zm00001d017388,ENSRNA049446311,Zm00001d017387	Remorin ,\/\",\"tRNA-Pro for anticodon UGG\",\"shortage in chiasmata 1\""
Static local-eQTLs	WS1	Zm00001d017387	shortage in chiasmata 1	5:194078826~194095701	5_194084010	8.77e-15	L	Zm00001d017386,Zm00001d017388,ENSRNA049446311,Zm00001d017387	Remorin ,\/\",\"tRNA-Pro for anticodon UGG\",\"shortage in chiasmata 1\""
Static local-eQTLs	WS2	Zm00001d017387	shortage in chiasmata 1	5:194078826~194095537	5_194084010	4.76e-15	L	Zm00001d017386,Zm00001d017388,ENSRNA049446311,Zm00001d017387	Remorin ,\/\",\"tRNA-Pro for anticodon UGG\",\"shortage in chiasmata 1\""
Static local-eQTLs	WW	Zm00001d007108	S-adenosyl-L-methionine-dependent methyltransferases superfamily protein	2:222398750~222401978	2_222400749	5.15e-14	L	Zm00001d007108,Zm00001d007107	S-adenosyl-L-methionine-dependent methyltransferases superfamily protein,\Zinc finger protein CONSTANS-LIKE 13\""
Static local-eQTLs	WS1	Zm00001d007108	S-adenosyl-L-methionine-dependent methyltransferases superfamily protein	2:222398750~222401978	2_222398750	2.91e-09	L	Zm00001d007108,Zm00001d007107	S-adenosyl-L-methionine-dependent methyltransferases superfamily protein,\Zinc finger protein CONSTANS-LIKE 13\""
Static local-eQTLs	WS2	Zm00001d007108	S-adenosyl-L-methionine-dependent methyltransferases superfamily protein	2:222398750~222401978	2_222398750	6.52e-12	L	Zm00001d007108,Zm00001d007107	S-adenosyl-L-methionine-dependent methyltransferases superfamily protein,\Zinc finger protein CONSTANS-LIKE 13\""
Static local-eQTLs	WW	Zm00001d020064	Cupin%2C RmlC-type	7:89649656~89651162	7_89650417	1.21e-12	L	Zm00001d020064	Cupin%2C RmlC-type
Static local-eQTLs	WS1	Zm00001d020064	Cupin%2C RmlC-type	7:89649656~89651162	7_89650417	2.26e-11	L	Zm00001d020064	Cupin%2C RmlC-type
Static local-eQTLs	WS2	Zm00001d020064	Cupin%2C RmlC-type	7:89649656~89651162	7_89650417	7.27e-13	L	Zm00001d020064	Cupin%2C RmlC-type
Static local-eQTLs	WW	Zm00001d007009	DNAJ heat shock N-terminal domain-containing protein	2:220136645~220153859	2_220146745	5.34e-12	L	Zm00001d007010,Zm00001d007011,Zm00001d007009	/,\/\",\"DNAJ heat shock N-terminal domain-containing protein\""
Static local-eQTLs	WS1	Zm00001d007009	DNAJ heat shock N-terminal domain-containing protein	2:220136645~220153858	2_220146745	3.67e-11	L	Zm00001d007010,Zm00001d007011,Zm00001d007009	/,\/\",\"DNAJ heat shock N-terminal domain-containing protein\""
Static local-eQTLs	WS2	Zm00001d007009	DNAJ heat shock N-terminal domain-containing protein	2:220136645~220153859	2_220138723	2.02e-14	L	Zm00001d007010,Zm00001d007011,Zm00001d007009	/,\/\",\"DNAJ heat shock N-terminal domain-containing protein\""
Static local-eQTLs	WW	Zm00001d011458	Protein kinase superfamily protein	8:150978746~150988616	8_150985950	3.13e-09	L	Zm00001d011458,Zm00001d011457	Protein kinase superfamily protein,\Radical SAM superfamily protein\""
Static local-eQTLs	WS1	Zm00001d011458	Protein kinase superfamily protein	8:150980588~150987347	8_150985950	3.27e-10	L	Zm00001d011458,Zm00001d011457	Protein kinase superfamily protein,\Radical SAM superfamily protein\""
Static local-eQTLs	WS2	Zm00001d011458	Protein kinase superfamily protein	8:150978624~150988616	8_150984976	6.28e-14	L	Zm00001d011458,Zm00001d011457	Protein kinase superfamily protein,\Radical SAM superfamily protein\""
Static local-eQTLs	WW	Zm00001d026555	regulatory protein RecX family protein	10:148043296~148057331	10_148053380	4.06e-13	L	Zm00001d026554,Zm00001d026555,Zm00001d026556	Heavy metal transport/detoxification superfamily protein,\regulatory protein RecX family protein\",\"Plant cysteine oxidase 3\""
Static local-eQTLs	WS1	Zm00001d026555	regulatory protein RecX family protein	10:148043018~148057331	10_148053380	1.07e-14	L	Zm00001d026554,Zm00001d026555,Zm00001d026556	Heavy metal transport/detoxification superfamily protein,\regulatory protein RecX family protein\",\"Plant cysteine oxidase 3\""
Static local-eQTLs	WS2	Zm00001d026555	regulatory protein RecX family protein	10:148041103~148057331	10_148053380	2.78e-16	L	Zm00001d026554,Zm00001d026555,Zm00001d026556	Heavy metal transport/detoxification superfamily protein,\regulatory protein RecX family protein\",\"Plant cysteine oxidase 3\""
Static local-eQTLs	WW	Zm00001d000257	Transmembrane CLPTM1 family protein	64:28~3831	64_3689	2.49e-09	L	Zm00001d000257	Transmembrane CLPTM1 family protein
Static local-eQTLs	WS1	Zm00001d000257	Transmembrane CLPTM1 family protein	64:28~3831	64_2037	2.07e-10	L	Zm00001d000257	Transmembrane CLPTM1 family protein
Static local-eQTLs	WS2	Zm00001d000257	Transmembrane CLPTM1 family protein	64:28~3633	64_1680	3.74e-09	L	Zm00001d000257	Transmembrane CLPTM1 family protein
Static local-eQTLs	WW	Zm00001d035303	F-box protein	6:20251459~20254781	6_20252674	1.06e-11	L	Zm00001d035303	F-box protein
Static local-eQTLs	WS1	Zm00001d035303	F-box protein	6:20251459~20254781	6_20253094	7.89e-14	L	Zm00001d035303	F-box protein
Static local-eQTLs	WS2	Zm00001d035303	F-box protein	6:20252049~20254576	6_20254576	4.66e-09	L	Zm00001d035303	F-box protein
Static local-eQTLs	WW	Zm00001d011525	Mitogen-activated protein kinase 20	8:153517774~153528904	8_153524397	4.83e-09	L	Zm00001d011526,Zm00001d011525	pfkB-like carbohydrate kinase family protein,\Mitogen-activated protein kinase 20\""
Static local-eQTLs	WS1	Zm00001d011525	Mitogen-activated protein kinase 20	8:153521118~153525063	8_153525063	2.13e-11	L	Zm00001d011526,Zm00001d011525	pfkB-like carbohydrate kinase family protein,\Mitogen-activated protein kinase 20\""
Static local-eQTLs	WS2	Zm00001d011525	Mitogen-activated protein kinase 20	8:153521118~153530001	8_153530001	1.26e-10	L	Zm00001d011526,Zm00001d011525	pfkB-like carbohydrate kinase family protein,\Mitogen-activated protein kinase 20\""
Static local-eQTLs	WW	Zm00001d033147	60S ribosomal protein L24-2	1:252109814~252114686	1_252110370	6.53e-12	L	Zm00001d033147,Zm00001d033148	60S ribosomal protein L24-2,\Factor of DNA methylation 1\""
Static local-eQTLs	WS1	Zm00001d033147	60S ribosomal protein L24-2	1:252107974~252114817	1_252114142	8.71e-10	L	Zm00001d033147,Zm00001d033148	60S ribosomal protein L24-2,\Factor of DNA methylation 1\""
Static local-eQTLs	WS2	Zm00001d033147	60S ribosomal protein L24-2	1:252107974~252114686	1_252110782	8.79e-09	L	Zm00001d033147,Zm00001d033148	60S ribosomal protein L24-2,\Factor of DNA methylation 1\""
Static local-eQTLs	WW	Zm00001d048093	/	9:149963980~149970517	9_149968870	2.12e-13	L	Zm00001d048092	Retrovirus-related Pol polyprotein LINE-1
Static local-eQTLs	WS1	Zm00001d048093	/	9:149968635~149970517	9_149968870	9.61e-15	L	Zm00001d048092	Retrovirus-related Pol polyprotein LINE-1
Static local-eQTLs	WS2	Zm00001d048093	/	9:149968635~149969202	9_149968870	1.59e-12	L	Zm00001d048092	Retrovirus-related Pol polyprotein LINE-1
Static local-eQTLs	WW	Zm00001d045838	Putative lectin-like receptor protein kinase family protein	9:42913321~42920697	9_42917575	2.09e-15	L	Zm00001d045838,Zm00001d045839	Putative lectin-like receptor protein kinase family protein ,\Putative lectin-like receptor protein kinase family protein \""
Static local-eQTLs	WS1	Zm00001d045838	Putative lectin-like receptor protein kinase family protein	9:42913321~42920697	9_42917575	7.82e-11	L	Zm00001d045838,Zm00001d045839	Putative lectin-like receptor protein kinase family protein ,\Putative lectin-like receptor protein kinase family protein \""
Static local-eQTLs	WS2	Zm00001d045838	Putative lectin-like receptor protein kinase family protein	9:42913317~42920697	9_42917575	1.7e-10	L	Zm00001d045838,Zm00001d045839	Putative lectin-like receptor protein kinase family protein ,\Putative lectin-like receptor protein kinase family protein \""
Static local-eQTLs	WW	Zm00001d023813	Polygalacturonase	10:22948443~22951914	10_22948615	3.86e-16	L	Zm00001d023813	Polygalacturonase
Static local-eQTLs	WS1	Zm00001d023813	Polygalacturonase	10:22948443~22951946	10_22948443	3.44e-13	L	Zm00001d023813	Polygalacturonase
Static local-eQTLs	WS2	Zm00001d023813	Polygalacturonase	10:22948443~22951914	10_22949029	3.19e-10	L	Zm00001d023813	Polygalacturonase
Static local-eQTLs	WW	Zm00001d005325	/	2:169611730~169624374	2_169612532	4.34e-14	L	Zm00001d005323,Zm00001d005325,Zm00001d005324	C2H2-like zinc finger protein,\/\",\"U-box domain-containing protein 33\""
Static local-eQTLs	WS1	Zm00001d005325	/	2:169613063~169625183	2_169623606	3.81e-13	L	Zm00001d005323,Zm00001d005325,Zm00001d005324	C2H2-like zinc finger protein,\/\",\"U-box domain-containing protein 33\""
Static local-eQTLs	WS2	Zm00001d005325	/	2:169611658~169625183	2_169611913	1.19e-15	L	Zm00001d005323,Zm00001d005325,Zm00001d005324	C2H2-like zinc finger protein,\/\",\"U-box domain-containing protein 33\""
Static local-eQTLs	WW	Zm00001d038971	MACPF domain-containing protein NSL1	6:167998364~167999051	6_167998674	4.99e-08	L	Zm00001d038970,Zm00001d038971	ARM repeat superfamily protein,\MACPF domain-containing protein NSL1\""
Static local-eQTLs	WS1	Zm00001d038971	MACPF domain-containing protein NSL1	6:167998481~167999051	6_167998528	1.7e-08	L	Zm00001d038970,Zm00001d038971	ARM repeat superfamily protein,\MACPF domain-containing protein NSL1\""
Static local-eQTLs	WS2	Zm00001d038971	MACPF domain-containing protein NSL1	6:167998481~167998988	6_167998801	9.88e-12	L	Zm00001d038970,Zm00001d038971	ARM repeat superfamily protein,\MACPF domain-containing protein NSL1\""
Static local-eQTLs	WW	Zm00001d017087	V-type proton ATPase subunit E3	5:184913861~184920245	5_184915201	4.67e-10	L	Zm00001d017086,Zm00001d017087,Zm00001d017088,Zm00001d017089	/,\V-type proton ATPase subunit E3\",\"/\",\"/\""
Static local-eQTLs	WS1	Zm00001d017087	V-type proton ATPase subunit E3	5:184913861~184920245	5_184915052	9.28e-12	L	Zm00001d017086,Zm00001d017087,Zm00001d017088,Zm00001d017089	/,\V-type proton ATPase subunit E3\",\"/\",\"/\""
Static local-eQTLs	WS2	Zm00001d017087	V-type proton ATPase subunit E3	5:184913161~184920245	5_184915052	1.88e-12	L	Zm00001d017086,Zm00001d017087,Zm00001d017088,Zm00001d017089	/,\V-type proton ATPase subunit E3\",\"/\",\"/\""
Static local-eQTLs	WW	Zm00001d023919	Protein STABILIZED1	10:28240278~28243284	10_28241813	4.74e-18	L	Zm00001d023919	Protein STABILIZED1
Static local-eQTLs	WS1	Zm00001d023919	Protein STABILIZED1	10:28240278~28243277	10_28240929	5.24e-15	L	Zm00001d023919	Protein STABILIZED1
Static local-eQTLs	WS2	Zm00001d023919	Protein STABILIZED1	10:28240278~28243284	10_28240929	1.18e-17	L	Zm00001d023919	Protein STABILIZED1
Static local-eQTLs	WW	Zm00001d035552	Serine/arginine-rich splicing factor RS2Z32	6:32901855~32911026	6_32905557	2.05e-12	L	Zm00001d035551,Zm00001d035552,Zm00001d035553	Serine/arginine-rich splicing factor RS2Z32,\Serine/arginine-rich splicing factor RS2Z32\",\"ABC transporter G family member 6\""
Static local-eQTLs	WS1	Zm00001d035552	Serine/arginine-rich splicing factor RS2Z32	6:32901855~32911026	6_32901855	2.35e-13	L	Zm00001d035551,Zm00001d035552,Zm00001d035553	Serine/arginine-rich splicing factor RS2Z32,\Serine/arginine-rich splicing factor RS2Z32\",\"ABC transporter G family member 6\""
Static local-eQTLs	WS2	Zm00001d035552	Serine/arginine-rich splicing factor RS2Z32	6:32901855~32911052	6_32908834	2.64e-14	L	Zm00001d035551,Zm00001d035552,Zm00001d035553	Serine/arginine-rich splicing factor RS2Z32,\Serine/arginine-rich splicing factor RS2Z32\",\"ABC transporter G family member 6\""
Static local-eQTLs	WW	Zm00001d029064	basic leucine-zipper 52	1:56911546~56921000	1_56911984	2.45e-13	L	Zm00001d029064,Zm00001d029065	basic leucine-zipper 52,\Protein LRP16 \""
Static local-eQTLs	WS1	Zm00001d029064	basic leucine-zipper 52	1:56911546~56920858	1_56911767	1.03e-11	L	Zm00001d029064,Zm00001d029065	basic leucine-zipper 52,\Protein LRP16 \""
Static local-eQTLs	WS2	Zm00001d029064	basic leucine-zipper 52	1:56911546~56921000	1_56920673	5.01e-11	L	Zm00001d029064,Zm00001d029065	basic leucine-zipper 52,\Protein LRP16 \""
Static local-eQTLs	WW	Zm00001d027743	Serine/threonine-protein kinase EDR1	1:12502833~12511433	1_12510169	2.08e-10	L	Zm00001d027743,Zm00001d027744	Serine/threonine-protein kinase EDR1,\/\""
Static local-eQTLs	WS1	Zm00001d027743	Serine/threonine-protein kinase EDR1	1:12502833~12511856	1_12510169	3.36e-12	L	Zm00001d027743,Zm00001d027744	Serine/threonine-protein kinase EDR1,\/\""
Static local-eQTLs	WS2	Zm00001d027743	Serine/threonine-protein kinase EDR1	1:12502759~12511937	1_12510169	6.61e-15	L	Zm00001d027743,Zm00001d027744	Serine/threonine-protein kinase EDR1,\/\""
Static local-eQTLs	WW	Zm00001d006866	3-oxoacyl-[acyl-carrier-protein] synthase II chloroplastic	2:218207640~218211221	2_218211221	2.81e-09	L	Zm00001d006866	3-oxoacyl-[acyl-carrier-protein] synthase II chloroplastic
Static local-eQTLs	WS1	Zm00001d006866	3-oxoacyl-[acyl-carrier-protein] synthase II chloroplastic	2:218208639~218211417	2_218210347	3.96e-10	L	Zm00001d006866	3-oxoacyl-[acyl-carrier-protein] synthase II chloroplastic
Static local-eQTLs	WS2	Zm00001d006866	3-oxoacyl-[acyl-carrier-protein] synthase II chloroplastic	2:218208639~218211221	2_218211221	1.02e-08	L	Zm00001d006866	3-oxoacyl-[acyl-carrier-protein] synthase II chloroplastic
Static local-eQTLs	WW	Zm00001d006885	CDPK-related kinase 5	2:218530172~218543762	2_218537945	1.85e-18	L	Zm00001d006884,Zm00001d006885	SAP domain-containing protein,\CDPK-related kinase 5\""
Static local-eQTLs	WS1	Zm00001d006885	CDPK-related kinase 5	2:218531681~218543760	2_218540077	1.89e-14	L	Zm00001d006884,Zm00001d006885	SAP domain-containing protein,\CDPK-related kinase 5\""
Static local-eQTLs	WS2	Zm00001d006885	CDPK-related kinase 5	2:218530172~218543762	2_218540077	3.67e-17	L	Zm00001d006884,Zm00001d006885	SAP domain-containing protein,\CDPK-related kinase 5\""
Static local-eQTLs	WW	Zm00001d033767	60S ribosomal protein L17-2	1:273087496~273088062	1_273087658	2.74e-16	L	Zm00001d033767	60S ribosomal protein L17-2
Static local-eQTLs	WS1	Zm00001d033767	60S ribosomal protein L17-2	1:273087541~273088027	1_273087658	1.64e-12	L	Zm00001d033767	60S ribosomal protein L17-2
Static local-eQTLs	WS2	Zm00001d033767	60S ribosomal protein L17-2	1:273087384~273088062	1_273087658	4.27e-12	L	Zm00001d033767	60S ribosomal protein L17-2
Static local-eQTLs	WW	Zm00001d034867	DCD (Development and Cell Death) domain protein	1:304250290~304253101	1_304252927	3.08e-11	L	Zm00001d034867	DCD (Development and Cell Death) domain protein
Static local-eQTLs	WS1	Zm00001d034867	DCD (Development and Cell Death) domain protein	1:304250290~304253101	1_304252925	3.11e-12	L	Zm00001d034867	DCD (Development and Cell Death) domain protein
Static local-eQTLs	WS2	Zm00001d034867	DCD (Development and Cell Death) domain protein	1:304250290~304253101	1_304252927	2.91e-10	L	Zm00001d034867	DCD (Development and Cell Death) domain protein
Static local-eQTLs	WW	Zm00001d022258	Pectin acetylesterase 12	7:173808038~173812041	7_173808038	8.41e-09	L	Zm00001d022258	Pectin acetylesterase 12
Static local-eQTLs	WS1	Zm00001d022258	Pectin acetylesterase 12	7:173807959~173812041	7_173808306	2.22e-10	L	Zm00001d022258	Pectin acetylesterase 12
Static local-eQTLs	WS2	Zm00001d022258	Pectin acetylesterase 12	7:173807959~173812041	7_173808306	4.02e-11	L	Zm00001d022258	Pectin acetylesterase 12
Static local-eQTLs	WW	Zm00001d002066	Protein IRX15-LIKE	2:5267120~5268042	2_5268042	3.97e-14	L	Zm00001d002066	Protein IRX15-LIKE
Static local-eQTLs	WS1	Zm00001d002066	Protein IRX15-LIKE	2:5266751~5268042	2_5268042	2.27e-15	L	Zm00001d002066	Protein IRX15-LIKE
Static local-eQTLs	WS2	Zm00001d002066	Protein IRX15-LIKE	2:5266779~5268042	2_5268042	1.41e-15	L	Zm00001d002066	Protein IRX15-LIKE
Static local-eQTLs	WW	Zm00001d005993	Nuclear transcription factor Y subunit C-9	2:194911352~194915188	2_194915087	9.54e-16	L	Zm00001d005993	Nuclear transcription factor Y subunit C-9
Static local-eQTLs	WS1	Zm00001d005993	Nuclear transcription factor Y subunit C-9	2:194911783~194915188	2_194915108	3.59e-14	L	Zm00001d005993	Nuclear transcription factor Y subunit C-9
Static local-eQTLs	WS2	Zm00001d005993	Nuclear transcription factor Y subunit C-9	2:194911352~194915188	2_194915108	2.71e-15	L	Zm00001d005993	Nuclear transcription factor Y subunit C-9
Static local-eQTLs	WW	Zm00001d015571	Ubiquitin system component Cue protein	5:98874036~98876029	5_98874295	1.1e-10	L	Zm00001d015571	Ubiquitin system component Cue protein
Static local-eQTLs	WS1	Zm00001d015571	Ubiquitin system component Cue protein	5:98874036~98876029	5_98874295	1.85e-09	L	Zm00001d015571	Ubiquitin system component Cue protein
Static local-eQTLs	WS2	Zm00001d015571	Ubiquitin system component Cue protein	5:98874036~98876029	5_98874295	2.29e-13	L	Zm00001d015571	Ubiquitin system component Cue protein
Static local-eQTLs	WW	Zm00001d011711	/	8:159468434~159470509	8_159468434	1.63e-13	L	/	/
Static local-eQTLs	WS1	Zm00001d011711	/	8:159468434~159470509	8_159468434	1.09e-11	L	/	/
Static local-eQTLs	WS2	Zm00001d011711	/	8:159468434~159470509	8_159468434	4.31e-10	L	/	/
Static local-eQTLs	WW	Zm00001d037781	DNA replication licensing factor MCM6	6:137503113~137509155	6_137507297	1.15e-10	L	Zm00001d037781	DNA replication licensing factor MCM6
Static local-eQTLs	WS1	Zm00001d037781	DNA replication licensing factor MCM6	6:137503113~137510710	6_137504611	5.67e-12	L	Zm00001d037781	DNA replication licensing factor MCM6
Static local-eQTLs	WS2	Zm00001d037781	DNA replication licensing factor MCM6	6:137503113~137508081	6_137503205	1.01e-09	L	Zm00001d037781	DNA replication licensing factor MCM6
Static local-eQTLs	WW	Zm00001d020669	Formate tetrahyrofolate ligase	7:127426875~127431627	7_127431276	4.53e-08	L	Zm00001d020669	Formate tetrahyrofolate ligase
Static local-eQTLs	WS1	Zm00001d020669	Formate tetrahyrofolate ligase	7:127426875~127431688	7_127431299	2.68e-10	L	Zm00001d020669	Formate tetrahyrofolate ligase
Static local-eQTLs	WS2	Zm00001d020669	Formate tetrahyrofolate ligase	7:127426875~127431725	7_127426875	3.49e-12	L	Zm00001d020669	Formate tetrahyrofolate ligase
Static local-eQTLs	WW	Zm00001d014191	UTP-glucose-P-uridyltransferase homolog	5:35781919~35786069	5_35785045	1.01e-16	L	Zm00001d014192	ACT domain-containing protein ACR11
Static local-eQTLs	WS1	Zm00001d014191	UTP-glucose-P-uridyltransferase homolog	5:35781919~35786069	5_35785045	7.05e-15	L	Zm00001d014192	ACT domain-containing protein ACR11
Static local-eQTLs	WS2	Zm00001d014191	UTP-glucose-P-uridyltransferase homolog	5:35778950~35786848	5_35785045	2.7e-13	L	Zm00001d014192	ACT domain-containing protein ACR11
Static local-eQTLs	WW	Zm00001d019092	CLE family OsCLE701 protein; Os07g0194350 protein	7:15921116~15921523	7_15921176	4.18e-08	L	Zm00001d019092	CLE family OsCLE701 protein; Os07g0194350 protein
Static local-eQTLs	WS1	Zm00001d019092	CLE family OsCLE701 protein; Os07g0194350 protein	7:15921116~15921523	7_15921523	9.87e-09	L	Zm00001d019092	CLE family OsCLE701 protein; Os07g0194350 protein
Static local-eQTLs	WS2	Zm00001d019092	CLE family OsCLE701 protein; Os07g0194350 protein	7:15921116~15921523	7_15921523	1.78e-08	L	Zm00001d019092	CLE family OsCLE701 protein; Os07g0194350 protein
Static local-eQTLs	WW	Zm00001d002418	yeast YAK1-related gene 1	2:12276755~12293170	2_12288381	4.68e-13	L	Zm00001d002416,Zm00001d002418	RING/U-box superfamily protein,\yeast YAK1-related gene 1\""
Static local-eQTLs	WS1	Zm00001d002418	yeast YAK1-related gene 1	2:12276755~12293170	2_12290278	2.84e-13	L	Zm00001d002416,Zm00001d002418	RING/U-box superfamily protein,\yeast YAK1-related gene 1\""
Static local-eQTLs	WS2	Zm00001d002418	yeast YAK1-related gene 1	2:12276895~12293170	2_12288381	1.62e-08	L	Zm00001d002416,Zm00001d002418	RING/U-box superfamily protein,\yeast YAK1-related gene 1\""
Static local-eQTLs	WW	Zm00001d043906	Hydroxyproline-rich glycoprotein family protein	3:213458269~213461085	3_213459493	5.54e-09	L	Zm00001d043905	Ubiquitin-conjugating enzyme E2 36
Static local-eQTLs	WS1	Zm00001d043906	Hydroxyproline-rich glycoprotein family protein	3:213458192~213463791	3_213461085	5.8e-10	L	Zm00001d043905	Ubiquitin-conjugating enzyme E2 36
Static local-eQTLs	WS2	Zm00001d043906	Hydroxyproline-rich glycoprotein family protein	3:213458269~213463791	3_213463791	3.49e-08	L	Zm00001d043905	Ubiquitin-conjugating enzyme E2 36
Static local-eQTLs	WW	Zm00001d049796	Pentatricopeptide repeat-containing protein mitochondrial	4:44971006~44972479	4_44971007	6.41e-09	L	Zm00001d049796	Pentatricopeptide repeat-containing protein mitochondrial
Static local-eQTLs	WS1	Zm00001d049796	Pentatricopeptide repeat-containing protein mitochondrial	4:44970946~44974002	4_44971517	8.41e-09	L	Zm00001d049796	Pentatricopeptide repeat-containing protein mitochondrial
Static local-eQTLs	WS2	Zm00001d049796	Pentatricopeptide repeat-containing protein mitochondrial	4:44970946~44974036	4_44971517	3e-10	L	Zm00001d049796	Pentatricopeptide repeat-containing protein mitochondrial
Static local-eQTLs	WW	Zm00001d036959	Elongation factor gamma1	6:107398825~107403364	6_107401716	7.01e-18	L	Zm00001d036959	Elongation factor gamma1
Static local-eQTLs	WS1	Zm00001d036959	Elongation factor gamma1	6:107398825~107405108	6_107401716	3.21e-20	L	Zm00001d036959	Elongation factor gamma1
Static local-eQTLs	WS2	Zm00001d036959	Elongation factor gamma1	6:107398825~107403691	6_107401716	1.8e-19	L	Zm00001d036959	Elongation factor gamma1
Static local-eQTLs	WW	Zm00001d044255	Ribosomal protein L34	3:223100710~223101601	3_223101254	6.47e-18	L	Zm00001d044255	Ribosomal protein L34
Static local-eQTLs	WS1	Zm00001d044255	Ribosomal protein L34	3:223100975~223101601	3_223101254	2.22e-19	L	Zm00001d044255	Ribosomal protein L34
Static local-eQTLs	WS2	Zm00001d044255	Ribosomal protein L34	3:223101236~223101600	3_223101254	1.31e-19	L	Zm00001d044255	Ribosomal protein L34
Static local-eQTLs	WW	Zm00001d036484	Aminodeoxychorismate synthase chloroplastic	6:90177795~90188154	6_90183729	5.36e-12	L	Zm00001d036484,Zm00001d036483	Aminodeoxychorismate synthase chloroplastic,\Subtilisin-like protease SBT2.6\""
Static local-eQTLs	WS1	Zm00001d036484	Aminodeoxychorismate synthase chloroplastic	6:90177795~90188154	6_90183729	1.81e-12	L	Zm00001d036484,Zm00001d036483	Aminodeoxychorismate synthase chloroplastic,\Subtilisin-like protease SBT2.6\""
Static local-eQTLs	WS2	Zm00001d036484	Aminodeoxychorismate synthase chloroplastic	6:90177170~90188154	6_90183375	1.81e-13	L	Zm00001d036484,Zm00001d036483	Aminodeoxychorismate synthase chloroplastic,\Subtilisin-like protease SBT2.6\""
Static local-eQTLs	WW	Zm00001d052889	IRK-interacting protein	4:203543396~203547669	4_203546911	6.52e-16	L	Zm00001d052889	IRK-interacting protein
Static local-eQTLs	WS1	Zm00001d052889	IRK-interacting protein	4:203545186~203547669	4_203545322	9.12e-15	L	Zm00001d052889	IRK-interacting protein
Static local-eQTLs	WS2	Zm00001d052889	IRK-interacting protein	4:203544220~203547669	4_203547014	6.36e-13	L	Zm00001d052889	IRK-interacting protein
Static local-eQTLs	WW	Zm00001d043779	peptidyl-tRNA hydrolase1	3:209998446~210000541	3_209998446	1.11e-13	L	Zm00001d043780,Zm00001d043779	threonine synthase1,\ peptidyl-tRNA hydrolase1\""
Static local-eQTLs	WS1	Zm00001d043779	peptidyl-tRNA hydrolase1	3:209998446~210000470	3_209998446	4.02e-13	L	Zm00001d043780,Zm00001d043779	threonine synthase1,\ peptidyl-tRNA hydrolase1\""
Static local-eQTLs	WS2	Zm00001d043779	peptidyl-tRNA hydrolase1	3:209998446~210000540	3_209999060	7.64e-10	L	Zm00001d043780,Zm00001d043779	threonine synthase1,\ peptidyl-tRNA hydrolase1\""
Static local-eQTLs	WW	Zm00001d046120	/	9:64630306~64634190	9_64632569	4.45e-19	L	Zm00001d046120	/
Static local-eQTLs	WS1	Zm00001d046120	/	9:64628403~64634190	9_64632569	6.43e-19	L	Zm00001d046120	/
Static local-eQTLs	WS2	Zm00001d046120	/	9:64630321~64632569	9_64630322	6.15e-18	L	Zm00001d046120	/
Static local-eQTLs	WW	Zm00001d051374	Peroxisome biogenesis protein 19-1	4:156361009~156365338	4_156362585	2.41e-12	L	Zm00001d051373,Zm00001d051374	Peroxisome biogenesis protein 19-1,\Peroxisome biogenesis protein 19-1\""
Static local-eQTLs	WS1	Zm00001d051374	Peroxisome biogenesis protein 19-1	4:156361009~156365338	4_156362585	1.52e-14	L	Zm00001d051373,Zm00001d051374	Peroxisome biogenesis protein 19-1,\Peroxisome biogenesis protein 19-1\""
Static local-eQTLs	WS2	Zm00001d051374	Peroxisome biogenesis protein 19-1	4:156361009~156365338	4_156361834	1.18e-14	L	Zm00001d051373,Zm00001d051374	Peroxisome biogenesis protein 19-1,\Peroxisome biogenesis protein 19-1\""
Static local-eQTLs	WW	Zm00001d034857	Monothiol glutaredoxin-S14 chloroplastic	1:303909346~303913600	1_303913384	2.74e-13	L	Zm00001d034857	Monothiol glutaredoxin-S14 chloroplastic
Static local-eQTLs	WS1	Zm00001d034857	Monothiol glutaredoxin-S14 chloroplastic	1:303913352~303913600	1_303913384	9.04e-12	L	Zm00001d034857	Monothiol glutaredoxin-S14 chloroplastic
Static local-eQTLs	WS2	Zm00001d034857	Monothiol glutaredoxin-S14 chloroplastic	1:303913352~303913416	1_303913384	8.37e-12	L	Zm00001d034857	Monothiol glutaredoxin-S14 chloroplastic
Static local-eQTLs	WW	Zm00001d011507	Polynucleotidyl transferase ribonuclease H-like superfamily protein	8:152823313~152825705	8_152823615	7.79e-19	L	Zm00001d011507	Polynucleotidyl transferase ribonuclease H-like superfamily protein
Static local-eQTLs	WS1	Zm00001d011507	Polynucleotidyl transferase ribonuclease H-like superfamily protein	8:152823313~152825705	8_152824113	2.91e-18	L	Zm00001d011507	Polynucleotidyl transferase ribonuclease H-like superfamily protein
Static local-eQTLs	WS2	Zm00001d011507	Polynucleotidyl transferase ribonuclease H-like superfamily protein	8:152823313~152825705	8_152823414	2.63e-16	L	Zm00001d011507	Polynucleotidyl transferase ribonuclease H-like superfamily protein
Static local-eQTLs	WW	Zm00001d018344	receptor like protein 57	5:218940149~218940413	5_218940413	6.63e-08	L	Zm00001d018344	receptor like protein 57
Static local-eQTLs	WS1	Zm00001d018344	receptor like protein 57	5:218939966~218940413	5_218940413	1.08e-10	L	Zm00001d018344	receptor like protein 57
Static local-eQTLs	WS2	Zm00001d018344	receptor like protein 57	5:218939966~218940413	5_218939966	2.01e-07	L	Zm00001d018344	receptor like protein 57
Static local-eQTLs	WW	Zm00001d019600	E3 ubiquitin-protein ligase	7:45977237~45984166	7_45980479	2.11e-11	L	Zm00001d019600	E3 ubiquitin-protein ligase
Static local-eQTLs	WS1	Zm00001d019600	E3 ubiquitin-protein ligase	7:45977237~45984166	7_45980479	8.79e-11	L	Zm00001d019600	E3 ubiquitin-protein ligase
Static local-eQTLs	WS2	Zm00001d019600	E3 ubiquitin-protein ligase	7:45977237~45984166	7_45977237	1.99e-14	L	Zm00001d019600	E3 ubiquitin-protein ligase
Static local-eQTLs	WW	Zm00001d002095	ubiquitin-associated (UBA)/TS-N domain-containing protein	2:5874022~5878158	2_5877884	4.34e-10	L	Zm00001d002095	ubiquitin-associated (UBA)/TS-N domain-containing protein
Static local-eQTLs	WS1	Zm00001d002095	ubiquitin-associated (UBA)/TS-N domain-containing protein	2:5874022~5878150	2_5877117	2.11e-09	L	Zm00001d002095	ubiquitin-associated (UBA)/TS-N domain-containing protein
Static local-eQTLs	WS2	Zm00001d002095	ubiquitin-associated (UBA)/TS-N domain-containing protein	2:5874022~5878150	2_5877708	5.14e-09	L	Zm00001d002095	ubiquitin-associated (UBA)/TS-N domain-containing protein
Static local-eQTLs	WW	Zm00001d017833	Ribose-phosphate pyrophosphokinase 4	5:208249783~208270975	5_208259777	1.84e-19	L	Zm00001d017833,Zm00001d017834,Zm00001d017835,Zm00001d017836,Zm00001d017832	Ribose-phosphate pyrophosphokinase 4 ,\Cysteine protease XCP1\",\"/\",\"NAD(P)-binding Rossmann-fold superfamily protein\",\"Ribose-phosphate pyrophosphokinase 4\""
Static local-eQTLs	WS1	Zm00001d017833	Ribose-phosphate pyrophosphokinase 4	5:208249783~208271136	5_208260357	1.34e-17	L	Zm00001d017833,Zm00001d017834,Zm00001d017835,Zm00001d017836,Zm00001d017832	Ribose-phosphate pyrophosphokinase 4 ,\Cysteine protease XCP1\",\"/\",\"NAD(P)-binding Rossmann-fold superfamily protein\",\"Ribose-phosphate pyrophosphokinase 4\""
Static local-eQTLs	WS2	Zm00001d017833	Ribose-phosphate pyrophosphokinase 4	5:208249783~208267662	5_208261197	3.96e-13	L	Zm00001d017833,Zm00001d017834,Zm00001d017835,Zm00001d017836,Zm00001d017832	Ribose-phosphate pyrophosphokinase 4 ,\Cysteine protease XCP1\",\"/\",\"NAD(P)-binding Rossmann-fold superfamily protein\",\"Ribose-phosphate pyrophosphokinase 4\""
Static local-eQTLs	WW	Zm00001d029611	Arabinosyltransferase RRA3	1:79334465~79340840	1_79340796	2.12e-10	L	Zm00001d029611	Arabinosyltransferase RRA3
Static local-eQTLs	WS1	Zm00001d029611	Arabinosyltransferase RRA3	1:79330938~79340962	1_79334465	6.06e-10	L	Zm00001d029611	Arabinosyltransferase RRA3
Static local-eQTLs	WS2	Zm00001d029611	Arabinosyltransferase RRA3	1:79334465~79340796	1_79334572	6.06e-09	L	Zm00001d029611	Arabinosyltransferase RRA3
Static local-eQTLs	WW	Zm00001d040542	Pentatricopeptide repeat-containing protein	3:48842163~48845509	3_48844911	5.94e-15	L	Zm00001d040542	Pentatricopeptide repeat-containing protein
Static local-eQTLs	WS1	Zm00001d040542	Pentatricopeptide repeat-containing protein	3:48843130~48845446	3_48844911	1.28e-15	L	Zm00001d040542	Pentatricopeptide repeat-containing protein
Static local-eQTLs	WS2	Zm00001d040542	Pentatricopeptide repeat-containing protein	3:48843130~48845446	3_48844911	1.54e-14	L	Zm00001d040542	Pentatricopeptide repeat-containing protein
Static local-eQTLs	WW	Zm00001d031927	Transcription initiation factor TFIID subunit 4b	1:207074510~207078053	1_207078053	1.42e-08	L	Zm00001d031927	Transcription initiation factor TFIID subunit 4b
Static local-eQTLs	WS1	Zm00001d031927	Transcription initiation factor TFIID subunit 4b	1:207074752~207078053	1_207078053	1.28e-07	L	Zm00001d031927	Transcription initiation factor TFIID subunit 4b
Static local-eQTLs	WS2	Zm00001d031927	Transcription initiation factor TFIID subunit 4b	1:207074510~207078053	1_207078053	1.51e-07	L	Zm00001d031927	Transcription initiation factor TFIID subunit 4b
Static local-eQTLs	WW	Zm00001d029919	Holliday junction resolvase	1:94336562~94348607	1_94346168	9.63e-13	L	Zm00001d029919,Zm00001d029920,Zm00001d029918	Holliday junction resolvase ,\Putative glucuronosyltransferase PGSIP7\",\"Gallus gallus similar to zinc finger RNA binding protein (LOC427010) mRNA.\""
Static local-eQTLs	WS1	Zm00001d029919	Holliday junction resolvase	1:94342766~94349864	1_94346168	2.24e-12	L	Zm00001d029919,Zm00001d029920,Zm00001d029918	Holliday junction resolvase ,\Putative glucuronosyltransferase PGSIP7\",\"Gallus gallus similar to zinc finger RNA binding protein (LOC427010) mRNA.\""
Static local-eQTLs	WS2	Zm00001d029919	Holliday junction resolvase	1:94341998~94348801	1_94347665	8.8e-14	L	Zm00001d029919,Zm00001d029920,Zm00001d029918	Holliday junction resolvase ,\Putative glucuronosyltransferase PGSIP7\",\"Gallus gallus similar to zinc finger RNA binding protein (LOC427010) mRNA.\""
Static local-eQTLs	WW	Zm00001d013367	Tubulin alpha-4 chain	5:9835994~9838068	5_9837885	8.82e-13	L	Zm00001d013367	Tubulin alpha-4 chain
Static local-eQTLs	WS1	Zm00001d013367	Tubulin alpha-4 chain	5:9837885~9837933	5_9837885	3.26e-08	L	Zm00001d013367	Tubulin alpha-4 chain
Static local-eQTLs	WS2	Zm00001d013367	Tubulin alpha-4 chain	5:9836721~9838068	5_9837885	2.56e-10	L	Zm00001d013367	Tubulin alpha-4 chain
Static local-eQTLs	WW	Zm00001d015758	DEAD-box ATP-dependent RNA helicase 41	5:116961845~116977122	5_116966548	8.48e-12	L	Zm00001d015758,Zm00001d015759	DEAD-box ATP-dependent RNA helicase 41,\Ethylene responsive element \""
Static local-eQTLs	WS1	Zm00001d015758	DEAD-box ATP-dependent RNA helicase 41	5:116961845~116977554	5_116966548	1.92e-15	L	Zm00001d015758,Zm00001d015759	DEAD-box ATP-dependent RNA helicase 41,\Ethylene responsive element \""
Static local-eQTLs	WS2	Zm00001d015758	DEAD-box ATP-dependent RNA helicase 41	5:116961845~116977554	5_116966548	2.35e-12	L	Zm00001d015758,Zm00001d015759	DEAD-box ATP-dependent RNA helicase 41,\Ethylene responsive element \""
Static local-eQTLs	WW	Zm00001d035253	/	6:17369959~17374397	6_17371670	2.1e-14	L	Zm00001d035253	/
Static local-eQTLs	WS1	Zm00001d035253	/	6:17369959~17374397	6_17371670	8.77e-14	L	Zm00001d035253	/
Static local-eQTLs	WS2	Zm00001d035253	/	6:17369959~17374397	6_17371631	1.93e-13	L	Zm00001d035253	/
Static local-eQTLs	WW	Zm00001d037104	Adrenodoxin-like protein 2 mitochondrial	6:112385204~112388222	6_112388222	4.41e-07	L	Zm00001d037104,Zm00001d037105	Adrenodoxin-like protein 2 mitochondrial,\Nucleolar GTP-binding protein 1 \""
Static local-eQTLs	WS1	Zm00001d037104	Adrenodoxin-like protein 2 mitochondrial	6:112384815~112388913	6_112388697	6.21e-10	L	Zm00001d037104,Zm00001d037105	Adrenodoxin-like protein 2 mitochondrial,\Nucleolar GTP-binding protein 1 \""
Static local-eQTLs	WS2	Zm00001d037104	Adrenodoxin-like protein 2 mitochondrial	6:112383134~112388913	6_112387797	9.35e-11	L	Zm00001d037104,Zm00001d037105	Adrenodoxin-like protein 2 mitochondrial,\Nucleolar GTP-binding protein 1 \""
Static local-eQTLs	WW	Zm00001d041793	Cox19 family protein (CHCH motif)	3:138365626~138371584	3_138370155	6.4e-09	L	Zm00001d041792,Zm00001d041793	/,\Cox19 family protein (CHCH motif)\""
Static local-eQTLs	WS1	Zm00001d041793	Cox19 family protein (CHCH motif)	3:138365626~138371584	3_138370331	3.48e-08	L	Zm00001d041792,Zm00001d041793	/,\Cox19 family protein (CHCH motif)\""
Static local-eQTLs	WS2	Zm00001d041793	Cox19 family protein (CHCH motif)	3:138365626~138371584	3_138368183	2.08e-10	L	Zm00001d041792,Zm00001d041793	/,\Cox19 family protein (CHCH motif)\""
Static local-eQTLs	WW	Zm00001d033278	Protein NETWORKED 1A	1:257223941~257231371	1_257231234	1.65e-13	L	Zm00001d033278	Protein NETWORKED 1A
Static local-eQTLs	WS1	Zm00001d033278	Protein NETWORKED 1A	1:257223941~257231234	1_257231234	2.42e-09	L	Zm00001d033278	Protein NETWORKED 1A
Static local-eQTLs	WS2	Zm00001d033278	Protein NETWORKED 1A	1:257223941~257231371	1_257227466	6.63e-13	L	Zm00001d033278	Protein NETWORKED 1A
Static local-eQTLs	WW	Zm00001d050978	Vacuolar protein sorting-associated protein 20 homolog 2	4:134816450~134822682	4_134816526	1.06e-20	L	Zm00001d050978	Vacuolar protein sorting-associated protein 20 homolog 2
Static local-eQTLs	WS1	Zm00001d050978	Vacuolar protein sorting-associated protein 20 homolog 2	4:134816450~134822682	4_134816526	1.46e-19	L	Zm00001d050978	Vacuolar protein sorting-associated protein 20 homolog 2
Static local-eQTLs	WS2	Zm00001d050978	Vacuolar protein sorting-associated protein 20 homolog 2	4:134816450~134822682	4_134821075	4.97e-17	L	Zm00001d050978	Vacuolar protein sorting-associated protein 20 homolog 2
Static local-eQTLs	WW	Zm00001d034432	Bax inhibitor-1 family protein	1:292893216~292893467	1_292893467	3.56e-10	L	Zm00001d034432	Bax inhibitor-1 family protein
Static local-eQTLs	WS1	Zm00001d034432	Bax inhibitor-1 family protein	1:292893117~292894214	1_292893467	1.05e-09	L	Zm00001d034432	Bax inhibitor-1 family protein
Static local-eQTLs	WS2	Zm00001d034432	Bax inhibitor-1 family protein	1:292892242~292893801	1_292893467	6.25e-11	L	Zm00001d034432	Bax inhibitor-1 family protein
Static local-eQTLs	WW	Zm00001d008081	/	8:117390145~117406892	8_117402992	4.25e-15	L	Zm00001d008081,Zm00001d010482,Zm00001d010481	/,\/\",\"Ribosomal protein L34e superfamily protein\""
Static local-eQTLs	WS1	Zm00001d008081	/	8:117390145~117406892	8_117402992	1.73e-13	L	Zm00001d008081,Zm00001d010482,Zm00001d010481	/,\/\",\"Ribosomal protein L34e superfamily protein\""
Static local-eQTLs	WS2	Zm00001d008081	/	8:117390145~117406682	8_117402992	3.58e-15	L	Zm00001d008081,Zm00001d010482,Zm00001d010481	/,\/\",\"Ribosomal protein L34e superfamily protein\""
Static local-eQTLs	WW	Zm00001d006458	/	2:208849419~208891345	2_208855052	5.54e-19	L	Zm00001d006457,Zm00001d006458,Zm00001d006460,Zm00001d006461,Zm00001d006459	Hydrolase/ protein serine/threonine phosphatase ,\/\",\"/\",\"SH3 domain-containing protein 3\",\"Pre-mRNA-splicing factor ATP-dependent RNA helicase DEAH7\""
Static local-eQTLs	WS1	Zm00001d006458	/	2:208849419~208891345	2_208855217	4.84e-20	L	Zm00001d006457,Zm00001d006458,Zm00001d006460,Zm00001d006461,Zm00001d006459	Hydrolase/ protein serine/threonine phosphatase ,\/\",\"/\",\"SH3 domain-containing protein 3\",\"Pre-mRNA-splicing factor ATP-dependent RNA helicase DEAH7\""
Static local-eQTLs	WS2	Zm00001d006458	/	2:208849419~208891345	2_208855278	3.61e-19	L	Zm00001d006457,Zm00001d006458,Zm00001d006460,Zm00001d006461,Zm00001d006459	Hydrolase/ protein serine/threonine phosphatase ,\/\",\"/\",\"SH3 domain-containing protein 3\",\"Pre-mRNA-splicing factor ATP-dependent RNA helicase DEAH7\""
Static local-eQTLs	WW	Zm00001d043059	Protein FATTY ACID EXPORT 3 chloroplastic	3:187822500~187829730	3_187826827	5.29e-08	L	Zm00001d043060,Zm00001d043059	Probable WRKY transcription factor 30,\Protein FATTY ACID EXPORT 3 chloroplastic\""
Static local-eQTLs	WS1	Zm00001d043059	Protein FATTY ACID EXPORT 3 chloroplastic	3:187822500~187829730	3_187826764	2.48e-09	L	Zm00001d043060,Zm00001d043059	Probable WRKY transcription factor 30,\Protein FATTY ACID EXPORT 3 chloroplastic\""
Static local-eQTLs	WS2	Zm00001d043059	Protein FATTY ACID EXPORT 3 chloroplastic	3:187822500~187829730	3_187826659	9.59e-08	L	Zm00001d043060,Zm00001d043059	Probable WRKY transcription factor 30,\Protein FATTY ACID EXPORT 3 chloroplastic\""
Static local-eQTLs	WW	Zm00001d045431	Enolase 1	9:21923125~21928114	9_21923612	7.34e-09	L	Zm00001d045431	Enolase 1
Static local-eQTLs	WS1	Zm00001d045431	Enolase 1	9:21923520~21928937	9_21923612	4.88e-11	L	Zm00001d045431	Enolase 1
Static local-eQTLs	WS2	Zm00001d045431	Enolase 1	9:21923520~21929014	9_21923612	2.68e-15	L	Zm00001d045431	Enolase 1
Static local-eQTLs	WW	Zm00001d005563	Histone-lysine N-methyltransferase ASHH3	2:178613644~178619898	2_178614025	1.88e-14	L	Zm00001d005563	Histone-lysine N-methyltransferase ASHH3
Static local-eQTLs	WS1	Zm00001d005563	Histone-lysine N-methyltransferase ASHH3	2:178613644~178619780	2_178614025	3.36e-11	L	Zm00001d005563	Histone-lysine N-methyltransferase ASHH3
Static local-eQTLs	WS2	Zm00001d005563	Histone-lysine N-methyltransferase ASHH3	2:178613645~178619898	2_178614025	2.29e-12	L	Zm00001d005563	Histone-lysine N-methyltransferase ASHH3
Static local-eQTLs	WW	Zm00001d025079	Putative protease-associated RING zinc finger domain family protein	10:102821586~102828977	10_102828945	5.84e-13	L	Zm00001d025079,Zm00001d025080	Putative protease-associated RING zinc finger domain family protein ,\Receptor homology region transmembrane domain- and RING domain-containing protein 1\""
Static local-eQTLs	WS1	Zm00001d025079	Putative protease-associated RING zinc finger domain family protein	10:102821413~102828977	10_102828945	3.99e-13	L	Zm00001d025079,Zm00001d025080	Putative protease-associated RING zinc finger domain family protein ,\Receptor homology region transmembrane domain- and RING domain-containing protein 1\""
Static local-eQTLs	WS2	Zm00001d025079	Putative protease-associated RING zinc finger domain family protein	10:102821586~102828945	10_102828945	1.42e-13	L	Zm00001d025079,Zm00001d025080	Putative protease-associated RING zinc finger domain family protein ,\Receptor homology region transmembrane domain- and RING domain-containing protein 1\""
Static local-eQTLs	WW	Zm00001d031292	Late embryogenesis abundant (LEA) hydroxyproline- rich glycoprotein family	1:185478422~185478769	1_185478769	1.23e-11	L	Zm00001d031292	Late embryogenesis abundant (LEA) hydroxyproline- rich glycoprotein family
Static local-eQTLs	WS1	Zm00001d031292	Late embryogenesis abundant (LEA) hydroxyproline- rich glycoprotein family	1:185478422~185478769	1_185478679	6.05e-11	L	Zm00001d031292	Late embryogenesis abundant (LEA) hydroxyproline- rich glycoprotein family
Static local-eQTLs	WS2	Zm00001d031292	Late embryogenesis abundant (LEA) hydroxyproline- rich glycoprotein family	1:185478422~185478769	1_185478769	1.98e-11	L	Zm00001d031292	Late embryogenesis abundant (LEA) hydroxyproline- rich glycoprotein family
Static local-eQTLs	WW	Zm00001d034434	Histone acetyltransferase type B catalytic subunit	1:292939385~292948441	1_292944441	3.88e-13	L	Zm00001d034435,Zm00001d034434	WW domain-binding protein 11 ,\Histone acetyltransferase type B catalytic subunit\""
Static local-eQTLs	WS1	Zm00001d034434	Histone acetyltransferase type B catalytic subunit	1:292941792~292948441	1_292945147	4.33e-14	L	Zm00001d034435,Zm00001d034434	WW domain-binding protein 11 ,\Histone acetyltransferase type B catalytic subunit\""
Static local-eQTLs	WS2	Zm00001d034434	Histone acetyltransferase type B catalytic subunit	1:292941792~292948441	1_292945147	6.65e-14	L	Zm00001d034435,Zm00001d034434	WW domain-binding protein 11 ,\Histone acetyltransferase type B catalytic subunit\""
Static local-eQTLs	WW	Zm00001d005733	/	2:185164002~185164470	2_185164347	1.77e-17	L	Zm00001d005732	Ubiquitin receptor RAD23c
Static local-eQTLs	WS1	Zm00001d005733	/	2:185164002~185164470	2_185164347	2.43e-17	L	Zm00001d005732	Ubiquitin receptor RAD23c
Static local-eQTLs	WS2	Zm00001d005733	/	2:185164002~185164470	2_185164347	8.98e-16	L	Zm00001d005732	Ubiquitin receptor RAD23c
Static local-eQTLs	WW	Zm00001d026260	/	10:142285688~142292243	10_142286174	2.54e-19	L	Zm00001d026260,Zm00001d026261	/,\Core-2/I-branching beta-16-N- acetylglucosaminyltransferase family protein\""
Static local-eQTLs	WS1	Zm00001d026260	/	10:142285688~142292243	10_142285754	1.9e-19	L	Zm00001d026260,Zm00001d026261	/,\Core-2/I-branching beta-16-N- acetylglucosaminyltransferase family protein\""
Static local-eQTLs	WS2	Zm00001d026260	/	10:142285688~142292243	10_142286174	2.01e-20	L	Zm00001d026260,Zm00001d026261	/,\Core-2/I-branching beta-16-N- acetylglucosaminyltransferase family protein\""
Static local-eQTLs	WW	Zm00001d042366	/	3:163354002~163357053	3_163355376	3.88e-15	L	Zm00001d042366	/
Static local-eQTLs	WS1	Zm00001d042366	/	3:163354002~163357053	3_163355376	2.51e-14	L	Zm00001d042366	/
Static local-eQTLs	WS2	Zm00001d042366	/	3:163354002~163357053	3_163356308	2.36e-12	L	Zm00001d042366	/
Static local-eQTLs	WW	zma-MIR169h	/	4:49643252~49649534	4_49646131	3.66e-10	L	Zm00001d049867	Proline-rich family protein
Static local-eQTLs	WS1	zma-MIR169h	/	4:49643252~49649534	4_49647623	4.79e-11	L	Zm00001d049867	Proline-rich family protein
Static local-eQTLs	WS2	zma-MIR169h	/	4:49643252~49649534	4_49647586	2.15e-12	L	Zm00001d049867	Proline-rich family protein
Static local-eQTLs	WW	Zm00001d033258	Speckle-type POZ protein	1:256312544~256316655	1_256313197	7.32e-11	L	Zm00001d033258,Zm00001d033259	Speckle-type POZ protein,\DNA repair protein recA homolog 1 chloroplastic\""
Static local-eQTLs	WS1	Zm00001d033258	Speckle-type POZ protein	1:256312544~256315417	1_256312627	3.98e-12	L	Zm00001d033258,Zm00001d033259	Speckle-type POZ protein,\DNA repair protein recA homolog 1 chloroplastic\""
Static local-eQTLs	WS2	Zm00001d033258	Speckle-type POZ protein	1:256312442~256325104	1_256312627	3.2e-14	L	Zm00001d033258,Zm00001d033259	Speckle-type POZ protein,\DNA repair protein recA homolog 1 chloroplastic\""
Static local-eQTLs	WW	Zm00001d028549	Cysteine proteinases superfamily protein	1:38968925~38972843	1_38969624	6.84e-10	L	Zm00001d028549	Cysteine proteinases superfamily protein
Static local-eQTLs	WS1	Zm00001d028549	Cysteine proteinases superfamily protein	1:38969307~38972843	1_38970391	2.33e-09	L	Zm00001d028549	Cysteine proteinases superfamily protein
Static local-eQTLs	WS2	Zm00001d028549	Cysteine proteinases superfamily protein	1:38968925~38972859	1_38970391	1.26e-12	L	Zm00001d028549	Cysteine proteinases superfamily protein
Static local-eQTLs	WW	Zm00001d009826	/	8:84079154~84081352	8_84081351	1.94e-13	L	Zm00001d009826	/
Static local-eQTLs	WS1	Zm00001d009826	/	8:84079644~84081352	8_84079644	5.48e-11	L	Zm00001d009826	/
Static local-eQTLs	WS2	Zm00001d009826	/	8:84075710~84081352	8_84081141	5.7e-14	L	Zm00001d009826	/
Static local-eQTLs	WW	Zm00001d013694	Telomere repeat-binding factor 1	5:17708699~17713329	5_17713329	5.63e-11	L	Zm00001d013695,Zm00001d013694	/,\Telomere repeat-binding factor 1\""
Static local-eQTLs	WS1	Zm00001d013694	Telomere repeat-binding factor 1	5:17708699~17713329	5_17713329	1.97e-11	L	Zm00001d013695,Zm00001d013694	/,\Telomere repeat-binding factor 1\""
Static local-eQTLs	WS2	Zm00001d013694	Telomere repeat-binding factor 1	5:17708699~17713329	5_17710870	1.06e-13	L	Zm00001d013695,Zm00001d013694	/,\Telomere repeat-binding factor 1\""
Static local-eQTLs	WW	Zm00001d034760	Ferredoxin-3%2C chloroplastic	1:301506967~301511004	1_301508423	6.66e-15	L	Zm00001d034759	Galactose oxidase/kelch repeat superfamily protein
Static local-eQTLs	WS1	Zm00001d034760	Ferredoxin-3%2C chloroplastic	1:301504562~301511004	1_301508423	1.42e-12	L	Zm00001d034759	Galactose oxidase/kelch repeat superfamily protein
Static local-eQTLs	WS2	Zm00001d034760	Ferredoxin-3%2C chloroplastic	1:301506963~301511004	1_301507135	1.63e-07	L	Zm00001d034759	Galactose oxidase/kelch repeat superfamily protein
Static local-eQTLs	WW	Zm00001d009140	Peroxidase 64	8:38889587~38892924	8_38892924	2.54e-12	L	Zm00001d009140	Peroxidase 64
Static local-eQTLs	WS1	Zm00001d009140	Peroxidase 64	8:38889587~38892924	8_38889587	2.12e-10	L	Zm00001d009140	Peroxidase 64
Static local-eQTLs	WS2	Zm00001d009140	Peroxidase 64	8:38889225~38892924	8_38889587	3.98e-10	L	Zm00001d009140	Peroxidase 64
Static local-eQTLs	WW	Zm00001d045798	/	9:39858965~39860787	9_39860672	5.89e-09	L	Zm00001d045798	/
Static local-eQTLs	WS1	Zm00001d045798	/	9:39858965~39860787	9_39860672	1.6e-11	L	Zm00001d045798	/
Static local-eQTLs	WS2	Zm00001d045798	/	9:39852757~39864681	9_39860672	3.31e-12	L	Zm00001d045798	/
Static local-eQTLs	WW	Zm00001d005997	WPP domain-interacting protein 2	2:194951306~194955191	2_194954191	1.03e-16	L	Zm00001d005998,Zm00001d005997	Caffeoyl-CoA O-methyltransferase 1,\WPP domain-interacting protein 2\""
Static local-eQTLs	WS1	Zm00001d005997	WPP domain-interacting protein 2	2:194951306~194956401	2_194954191	1.53e-15	L	Zm00001d005998,Zm00001d005997	Caffeoyl-CoA O-methyltransferase 1,\WPP domain-interacting protein 2\""
Static local-eQTLs	WS2	Zm00001d005997	WPP domain-interacting protein 2	2:194951306~194956401	2_194951406	6.79e-15	L	Zm00001d005998,Zm00001d005997	Caffeoyl-CoA O-methyltransferase 1,\WPP domain-interacting protein 2\""
Static local-eQTLs	WW	Zm00001d003446	Gamma-glutamyltranspeptidase 1	2:44617670~44622587	2_44617841	8.99e-13	L	Zm00001d003446	Gamma-glutamyltranspeptidase 1
Static local-eQTLs	WS1	Zm00001d003446	Gamma-glutamyltranspeptidase 1	2:44617841~44622587	2_44622587	3.54e-09	L	Zm00001d003446	Gamma-glutamyltranspeptidase 1
Static local-eQTLs	WS2	Zm00001d003446	Gamma-glutamyltranspeptidase 1	2:44617670~44622587	2_44622528	4.38e-09	L	Zm00001d003446	Gamma-glutamyltranspeptidase 1
Static local-eQTLs	WW	Zm00001d046483	NAD(P)-binding Rossmann-fold superfamily protein	9:91946354~91948998	9_91948998	5.21e-10	L	Zm00001d046483	NAD(P)-binding Rossmann-fold superfamily protein
Static local-eQTLs	WS1	Zm00001d046483	NAD(P)-binding Rossmann-fold superfamily protein	9:91946183~91949101	9_91946354	1.84e-11	L	Zm00001d046483	NAD(P)-binding Rossmann-fold superfamily protein
Static local-eQTLs	WS2	Zm00001d046483	NAD(P)-binding Rossmann-fold superfamily protein	9:91946183~91948998	9_91948998	2.85e-08	L	Zm00001d046483	NAD(P)-binding Rossmann-fold superfamily protein
Static local-eQTLs	WW	Zm00001d039971	Metallo-hydrolase/oxidoreductase superfamily protein	3:21197147~21199258	3_21198701	3.66e-13	L	Zm00001d039971	Metallo-hydrolase/oxidoreductase superfamily protein
Static local-eQTLs	WS1	Zm00001d039971	Metallo-hydrolase/oxidoreductase superfamily protein	3:21198603~21199258	3_21198701	2.13e-10	L	Zm00001d039971	Metallo-hydrolase/oxidoreductase superfamily protein
Static local-eQTLs	WS2	Zm00001d039971	Metallo-hydrolase/oxidoreductase superfamily protein	3:21197147~21199509	3_21198603	2.78e-14	L	Zm00001d039971	Metallo-hydrolase/oxidoreductase superfamily protein
Static local-eQTLs	WW	Zm00001d010670	Glycerol-3-phosphate dehydrogenase [NAD(+)] GPDHC1 cytosolic	8:123787387~123795188	8_123792582	1.77e-11	L	Zm00001d010670	Glycerol-3-phosphate dehydrogenase [NAD(+)] GPDHC1 cytosolic
Static local-eQTLs	WS1	Zm00001d010670	Glycerol-3-phosphate dehydrogenase [NAD(+)] GPDHC1 cytosolic	8:123787387~123795188	8_123792582	6.74e-13	L	Zm00001d010670	Glycerol-3-phosphate dehydrogenase [NAD(+)] GPDHC1 cytosolic
Static local-eQTLs	WS2	Zm00001d010670	Glycerol-3-phosphate dehydrogenase [NAD(+)] GPDHC1 cytosolic	8:123786573~123795188	8_123789169	1.63e-12	L	Zm00001d010670	Glycerol-3-phosphate dehydrogenase [NAD(+)] GPDHC1 cytosolic
Static local-eQTLs	WW	Zm00001d026200	S-norcoclaurine synthase	10:140832555~140836110	10_140832682	1.52e-10	L	Zm00001d026199,Zm00001d026200	Tetratricopeptide repeat (TPR)-like superfamily protein,\S-norcoclaurine synthase\""
Static local-eQTLs	WS1	Zm00001d026200	S-norcoclaurine synthase	10:140832682~140836110	10_140832755	2.1e-09	L	Zm00001d026199,Zm00001d026200	Tetratricopeptide repeat (TPR)-like superfamily protein,\S-norcoclaurine synthase\""
Static local-eQTLs	WS2	Zm00001d026200	S-norcoclaurine synthase	10:140832555~140836110	10_140835932	1.2e-10	L	Zm00001d026199,Zm00001d026200	Tetratricopeptide repeat (TPR)-like superfamily protein,\S-norcoclaurine synthase\""
Static local-eQTLs	WW	Zm00001d032498	Tubulin-folding cofactor D	1:228416429~228418648	1_228418576	3.75e-20	L	Zm00001d032497	/
Static local-eQTLs	WS1	Zm00001d032498	Tubulin-folding cofactor D	1:228416577~228418576	1_228418555	8.57e-21	L	Zm00001d032497	/
Static local-eQTLs	WS2	Zm00001d032498	Tubulin-folding cofactor D	1:228416429~228418576	1_228418555	8.66e-20	L	Zm00001d032497	/
Static local-eQTLs	WW	Zm00001d003493	ribosomal protein L32 homolog32	2:46026563~46026691	2_46026673	4.32e-10	L	Zm00001d003493	ribosomal protein L32 homolog32
Static local-eQTLs	WS1	Zm00001d003493	ribosomal protein L32 homolog32	2:46026563~46026691	2_46026563	4.44e-08	L	Zm00001d003493	ribosomal protein L32 homolog32
Static local-eQTLs	WS2	Zm00001d003493	ribosomal protein L32 homolog32	2:46024648~46026709	2_46026673	3.95e-09	L	Zm00001d003493	ribosomal protein L32 homolog32
Static local-eQTLs	WW	Zm00001d035557	Protein disulfide isomerase-like 1-2	6:33060072~33060423	6_33060416	2.14e-10	L	Zm00001d035557	Protein disulfide isomerase-like 1-2
Static local-eQTLs	WS1	Zm00001d035557	Protein disulfide isomerase-like 1-2	6:33060072~33060423	6_33060416	3.42e-11	L	Zm00001d035557	Protein disulfide isomerase-like 1-2
Static local-eQTLs	WS2	Zm00001d035557	Protein disulfide isomerase-like 1-2	6:33060072~33060423	6_33060416	2.88e-09	L	Zm00001d035557	Protein disulfide isomerase-like 1-2
Static local-eQTLs	WW	Zm00001d005756	ATP-dependent 6-phosphofructokinase 5 chloroplastic	2:186575873~186577194	2_186575932	4.37e-08	L	Zm00001d005756	ATP-dependent 6-phosphofructokinase 5 chloroplastic
Static local-eQTLs	WS1	Zm00001d005756	ATP-dependent 6-phosphofructokinase 5 chloroplastic	2:186578716~186584941	2_186580654	3.81e-07	L	Zm00001d005756	ATP-dependent 6-phosphofructokinase 5 chloroplastic
Static local-eQTLs	WS2	Zm00001d005756	ATP-dependent 6-phosphofructokinase 5 chloroplastic	2:186575869~186584802	2_186584802	2.25e-08	L	Zm00001d005756	ATP-dependent 6-phosphofructokinase 5 chloroplastic
Static local-eQTLs	WW	Zm00001d007092	elongation factor Ts family protein	2:222125609~222134730	2_222130574	3.47e-10	L	Zm00001d007092,Zm00001d007093,Zm00001d007094	elongation factor Ts family protein,\Protein ENHANCED DISEASE RESISTANCE 2\",\"adenosine/AMP deaminase family protein\""
Static local-eQTLs	WS1	Zm00001d007092	elongation factor Ts family protein	2:222125609~222135351	2_222131275	6.22e-11	L	Zm00001d007092,Zm00001d007093,Zm00001d007094	elongation factor Ts family protein,\Protein ENHANCED DISEASE RESISTANCE 2\",\"adenosine/AMP deaminase family protein\""
Static local-eQTLs	WS2	Zm00001d007092	elongation factor Ts family protein	2:222127752~222138084	2_222134730	3.58e-11	L	Zm00001d007092,Zm00001d007093,Zm00001d007094	elongation factor Ts family protein,\Protein ENHANCED DISEASE RESISTANCE 2\",\"adenosine/AMP deaminase family protein\""
Static local-eQTLs	WW	Zm00001d024937	OSJNBa0089E12.13 protein; protein	10:95794209~95809771	10_95800923	1.04e-15	L	Zm00001d023144,Zm00001d024937,Zm00001d024936	/,\OSJNBa0089E12.13 protein; protein\",\"Fatty acid amide hydrolase\""
Static local-eQTLs	WS1	Zm00001d024937	OSJNBa0089E12.13 protein; protein	10:95794209~95809771	10_95805251	1.96e-15	L	Zm00001d023144,Zm00001d024937,Zm00001d024936	/,\OSJNBa0089E12.13 protein; protein\",\"Fatty acid amide hydrolase\""
Static local-eQTLs	WS2	Zm00001d024937	OSJNBa0089E12.13 protein; protein	10:95794209~95809771	10_95804916	8.98e-10	L	Zm00001d023144,Zm00001d024937,Zm00001d024936	/,\OSJNBa0089E12.13 protein; protein\",\"Fatty acid amide hydrolase\""
Static local-eQTLs	WW	Zm00001d037818	phosphoribosylaminoimidazole carboxylase family protein / AIR carboxylase family protein	6:138768226~138774984	6_138768604	2.46e-14	L	Zm00001d037818	phosphoribosylaminoimidazole carboxylase family protein / AIR carboxylase family protein
Static local-eQTLs	WS1	Zm00001d037818	phosphoribosylaminoimidazole carboxylase family protein / AIR carboxylase family protein	6:138768226~138774984	6_138768724	2.09e-13	L	Zm00001d037818	phosphoribosylaminoimidazole carboxylase family protein / AIR carboxylase family protein
Static local-eQTLs	WS2	Zm00001d037818	phosphoribosylaminoimidazole carboxylase family protein / AIR carboxylase family protein	6:138768226~138774984	6_138768724	8.73e-16	L	Zm00001d037818	phosphoribosylaminoimidazole carboxylase family protein / AIR carboxylase family protein
Static local-eQTLs	WW	Zm00001d021802	ARF GAP-like zinc finger-containing protein ZIGA3	7:163155661~163155866	7_163155661	5.08e-13	L	Zm00001d021802	ARF GAP-like zinc finger-containing protein ZIGA3
Static local-eQTLs	WS1	Zm00001d021802	ARF GAP-like zinc finger-containing protein ZIGA3	7:163155661~163155866	7_163155661	2.17e-13	L	Zm00001d021802	ARF GAP-like zinc finger-containing protein ZIGA3
Static local-eQTLs	WS2	Zm00001d021802	ARF GAP-like zinc finger-containing protein ZIGA3	7:163155661~163155859	7_163155661	3.17e-09	L	Zm00001d021802	ARF GAP-like zinc finger-containing protein ZIGA3
Static local-eQTLs	WW	Zm00001d048492	Transcription factor TFIIIC tau55-related protein	9:157106374~157124413	9_157124413	4.49e-11	L	Zm00001d048493	NAC domain containing protein 28
Static local-eQTLs	WS1	Zm00001d048492	Transcription factor TFIIIC tau55-related protein	9:157106374~157124413	9_157124413	1.25e-11	L	Zm00001d048493	NAC domain containing protein 28
Static local-eQTLs	WS2	Zm00001d048492	Transcription factor TFIIIC tau55-related protein	9:157106374~157124413	9_157124413	9.91e-11	L	Zm00001d048493	NAC domain containing protein 28
Static local-eQTLs	WW	Zm00001d051017	tRNA (guanine(37)-N1)-methyltransferase 1	4:137133566~137142939	4_137140105	5.28e-16	L	Zm00001d051017,Zm00001d051018	tRNA (guanine(37)-N1)-methyltransferase 1,\B-box zinc finger protein 24\""
Static local-eQTLs	WS1	Zm00001d051017	tRNA (guanine(37)-N1)-methyltransferase 1	4:137133566~137142892	4_137137135	1.82e-17	L	Zm00001d051017,Zm00001d051018	tRNA (guanine(37)-N1)-methyltransferase 1,\B-box zinc finger protein 24\""
Static local-eQTLs	WS2	Zm00001d051017	tRNA (guanine(37)-N1)-methyltransferase 1	4:137133566~137142454	4_137137945	1.38e-17	L	Zm00001d051017,Zm00001d051018	tRNA (guanine(37)-N1)-methyltransferase 1,\B-box zinc finger protein 24\""
Static local-eQTLs	WW	Zm00001d040513	/	3:47623442~47630145	3_47629788	8.74e-13	L	Zm00001d040513	/
Static local-eQTLs	WS1	Zm00001d040513	/	3:47623442~47630145	3_47629788	4.17e-14	L	Zm00001d040513	/
Static local-eQTLs	WS2	Zm00001d040513	/	3:47623442~47630145	3_47629788	6.16e-16	L	Zm00001d040513	/
Static local-eQTLs	WW	Zm00001d027520	expansin-like6	1:7354386~7357946	1_7357544	6.14e-08	L	Zm00001d027520	expansin-like6
Static local-eQTLs	WS1	Zm00001d027520	expansin-like6	1:7356547~7357946	1_7357544	1.7e-09	L	Zm00001d027520	expansin-like6
Static local-eQTLs	WS2	Zm00001d027520	expansin-like6	1:7354386~7357946	1_7357159	6.04e-14	L	Zm00001d027520	expansin-like6
Static local-eQTLs	WW	Zm00001d020935	Eukaryotic translation initiation factor 3 subunit C	7:137147811~137152013	7_137150345	1.04e-16	L	Zm00001d020936	/
Static local-eQTLs	WS1	Zm00001d020935	Eukaryotic translation initiation factor 3 subunit C	7:137147811~137152105	7_137150345	6.14e-16	L	Zm00001d020936	/
Static local-eQTLs	WS2	Zm00001d020935	Eukaryotic translation initiation factor 3 subunit C	7:137147811~137153828	7_137147811	6.81e-18	L	Zm00001d020936	/
Static local-eQTLs	WW	Zm00001d007186	Apyrase 1	2:224116752~224116953	2_224116946	1.06e-07	L	Zm00001d007186	Apyrase 1
Static local-eQTLs	WS1	Zm00001d007186	Apyrase 1	2:224116752~224116953	2_224116752	7.19e-08	L	Zm00001d007186	Apyrase 1
Static local-eQTLs	WS2	Zm00001d007186	Apyrase 1	2:224116562~224116953	2_224116946	5.19e-10	L	Zm00001d007186	Apyrase 1
Static local-eQTLs	WW	Zm00001d002960	kunitz trypsin inhibitor 1	2:28153155~28155099	2_28153682	2.72e-08	L	Zm00001d002960,Zm00001d002961	kunitz trypsin inhibitor 1,\mRNA cap guanine-N7 methyltransferase 2\""
Static local-eQTLs	WS1	Zm00001d002960	kunitz trypsin inhibitor 1	2:28153253~28155421	2_28155061	5.3e-09	L	Zm00001d002960,Zm00001d002961	kunitz trypsin inhibitor 1,\mRNA cap guanine-N7 methyltransferase 2\""
Static local-eQTLs	WS2	Zm00001d002960	kunitz trypsin inhibitor 1	2:28153151~28161040	2_28153682	3.26e-12	L	Zm00001d002960,Zm00001d002961	kunitz trypsin inhibitor 1,\mRNA cap guanine-N7 methyltransferase 2\""
Static local-eQTLs	WW	Zm00001d032031	ER lumen protein retaining receptor family protein	1:209992571~209997740	1_209997265	1.39e-07	L	Zm00001d032032	myb domain protein 85
Static local-eQTLs	WS1	Zm00001d032031	ER lumen protein retaining receptor family protein	1:209992571~209997740	1_209993190	4.63e-08	L	Zm00001d032032	myb domain protein 85
Static local-eQTLs	WS2	Zm00001d032031	ER lumen protein retaining receptor family protein	1:209993615~209997516	1_209997516	7.72e-09	L	Zm00001d032032	myb domain protein 85
Static local-eQTLs	WW	Zm00001d044109	Tonoplast dicarboxylate transporter	3:219505833~219506730	3_219506730	1.35e-08	L	Zm00001d044109	Tonoplast dicarboxylate transporter
Static local-eQTLs	WS1	Zm00001d044109	Tonoplast dicarboxylate transporter	3:219505833~219506730	3_219506730	2.55e-09	L	Zm00001d044109	Tonoplast dicarboxylate transporter
Static local-eQTLs	WS2	Zm00001d044109	Tonoplast dicarboxylate transporter	3:219505833~219506158	3_219506158	3.16e-09	L	Zm00001d044109	Tonoplast dicarboxylate transporter
Static local-eQTLs	WW	Zm00001d040741	Serine carboxypeptidase-like 33	3:61278029~61278477	3_61278283	4.42e-09	L	Zm00001d040741	Serine carboxypeptidase-like 33
Static local-eQTLs	WS1	Zm00001d040741	Serine carboxypeptidase-like 33	3:61272497~61280838	3_61279815	3.98e-07	L	Zm00001d040741	Serine carboxypeptidase-like 33
Static local-eQTLs	WS2	Zm00001d040741	Serine carboxypeptidase-like 33	3:61278029~61280838	3_61278097	6.79e-08	L	Zm00001d040741	Serine carboxypeptidase-like 33
Static local-eQTLs	WW	Zm00001d007042	bZIP transcription factor 17	2:220735911~220739868	2_220735982	2.59e-16	L	Zm00001d007042,Zm00001d007043	bZIP transcription factor 17,\Tetratricopeptide repeat (TPR)-like superfamily protein\""
Static local-eQTLs	WS1	Zm00001d007042	bZIP transcription factor 17	2:220735911~220739772	2_220735911	4.11e-11	L	Zm00001d007042,Zm00001d007043	bZIP transcription factor 17,\Tetratricopeptide repeat (TPR)-like superfamily protein\""
Static local-eQTLs	WS2	Zm00001d007042	bZIP transcription factor 17	2:220735911~220739772	2_220735911	1.08e-10	L	Zm00001d007042,Zm00001d007043	bZIP transcription factor 17,\Tetratricopeptide repeat (TPR)-like superfamily protein\""
Static local-eQTLs	WW	Zm00001d013915	Glutamyl-tRNA reductase 1 chloroplastic	5:24682362~24682481	5_24682481	2.93e-09	L	Zm00001d013915	Glutamyl-tRNA reductase 1 chloroplastic
Static local-eQTLs	WS1	Zm00001d013915	Glutamyl-tRNA reductase 1 chloroplastic	5:24682229~24685446	5_24682481	1.11e-11	L	Zm00001d013915	Glutamyl-tRNA reductase 1 chloroplastic
Static local-eQTLs	WS2	Zm00001d013915	Glutamyl-tRNA reductase 1 chloroplastic	5:24682229~24685446	5_24682481	1.29e-13	L	Zm00001d013915	Glutamyl-tRNA reductase 1 chloroplastic
Static local-eQTLs	WW	Zm00001d008820	2-oxoglutarate (2OG) and Fe(II)-dependent oxygenase superfamily protein	8:21650270~21654861	8_21654370	5.58e-15	L	Zm00001d008820	2-oxoglutarate (2OG) and Fe(II)-dependent oxygenase superfamily protein
Static local-eQTLs	WS1	Zm00001d008820	2-oxoglutarate (2OG) and Fe(II)-dependent oxygenase superfamily protein	8:21651307~21654861	8_21654370	3.87e-16	L	Zm00001d008820	2-oxoglutarate (2OG) and Fe(II)-dependent oxygenase superfamily protein
Static local-eQTLs	WS2	Zm00001d008820	2-oxoglutarate (2OG) and Fe(II)-dependent oxygenase superfamily protein	8:21653279~21654861	8_21654299	1.19e-10	L	Zm00001d008820	2-oxoglutarate (2OG) and Fe(II)-dependent oxygenase superfamily protein
Static local-eQTLs	WW	Zm00001d006758	Formin-like protein 20	2:216096465~216101770	2_216100998	2.03e-12	L	Zm00001d006758	Formin-like protein 20
Static local-eQTLs	WS1	Zm00001d006758	Formin-like protein 20	2:216094691~216101770	2_216100998	5.65e-12	L	Zm00001d006758	Formin-like protein 20
Static local-eQTLs	WS2	Zm00001d006758	Formin-like protein 20	2:216094691~216101664	2_216100998	8.76e-17	L	Zm00001d006758	Formin-like protein 20
Static local-eQTLs	WW	Zm00001d016844	monooxygenase 1	5:178233542~178238338	5_178234175	1.81e-13	L	Zm00001d016844,Zm00001d016845	monooxygenase 1,\Cytochrome c oxidase biogenesis protein Cmc1-like\""
Static local-eQTLs	WS1	Zm00001d016844	monooxygenase 1	5:178233542~178238338	5_178237183	4.16e-12	L	Zm00001d016844,Zm00001d016845	monooxygenase 1,\Cytochrome c oxidase biogenesis protein Cmc1-like\""
Static local-eQTLs	WS2	Zm00001d016844	monooxygenase 1	5:178234758~178238035	5_178234758	1.33e-07	L	Zm00001d016844,Zm00001d016845	monooxygenase 1,\Cytochrome c oxidase biogenesis protein Cmc1-like\""
Static local-eQTLs	WW	Zm00001d044514	Ubiquitin carboxyl-terminal hydrolase	3:230581281~230584656	3_230584220	9.83e-13	L	Zm00001d044514	Ubiquitin carboxyl-terminal hydrolase
Static local-eQTLs	WS1	Zm00001d044514	Ubiquitin carboxyl-terminal hydrolase	3:230581752~230584447	3_230584447	3.2e-11	L	Zm00001d044514	Ubiquitin carboxyl-terminal hydrolase
Static local-eQTLs	WS2	Zm00001d044514	Ubiquitin carboxyl-terminal hydrolase	3:230578404~230584640	3_230584221	2.68e-13	L	Zm00001d044514	Ubiquitin carboxyl-terminal hydrolase
Static local-eQTLs	WW	Zm00001d044589	/	3:232819044~232822601	3_232819044	6.46e-12	L	Zm00001d044589	/
Static local-eQTLs	WS1	Zm00001d044589	/	3:232819044~232822601	3_232820712	3.81e-12	L	Zm00001d044589	/
Static local-eQTLs	WS2	Zm00001d044589	/	3:232815993~232822601	3_232820712	1.14e-12	L	Zm00001d044589	/
Static local-eQTLs	WW	Zm00001d007851	/	2:240935694~240939392	2_240939305	1.27e-09	L	Zm00001d007851	/
Static local-eQTLs	WS1	Zm00001d007851	/	2:240935694~240943692	2_240939230	4.51e-11	L	Zm00001d007851	/
Static local-eQTLs	WS2	Zm00001d007851	/	2:240935694~240939392	2_240939305	2.57e-13	L	Zm00001d007851	/
Static local-eQTLs	WW	Zm00001d012144	4-coumarate--CoA ligase-like 9	8:168865958~168874185	8_168871721	2.3e-15	L	Zm00001d012144,Zm00001d012145	4-coumarate--CoA ligase-like 9,\DNA repair protein recA homolog 3 mitochondrial\""
Static local-eQTLs	WS1	Zm00001d012144	4-coumarate--CoA ligase-like 9	8:168866816~168874185	8_168871721	4.83e-13	L	Zm00001d012144,Zm00001d012145	4-coumarate--CoA ligase-like 9,\DNA repair protein recA homolog 3 mitochondrial\""
Static local-eQTLs	WS2	Zm00001d012144	4-coumarate--CoA ligase-like 9	8:168866601~168871721	8_168870945	2.08e-10	L	Zm00001d012144,Zm00001d012145	4-coumarate--CoA ligase-like 9,\DNA repair protein recA homolog 3 mitochondrial\""
Static local-eQTLs	WW	Zm00001d021454	SAUR55-auxin-responsive SAUR family member	7:152605406~152611502	7_152609683	1.02e-13	L	Zm00001d021453,Zm00001d021454	Regulator of Vps4 activity in the MVB pathway protein,\SAUR55-auxin-responsive SAUR family member \""
Static local-eQTLs	WS1	Zm00001d021454	SAUR55-auxin-responsive SAUR family member	7:152605890~152610645	7_152609895	7.23e-09	L	Zm00001d021453,Zm00001d021454	Regulator of Vps4 activity in the MVB pathway protein,\SAUR55-auxin-responsive SAUR family member \""
Static local-eQTLs	WS2	Zm00001d021454	SAUR55-auxin-responsive SAUR family member	7:152605298~152611502	7_152609683	1.1e-12	L	Zm00001d021453,Zm00001d021454	Regulator of Vps4 activity in the MVB pathway protein,\SAUR55-auxin-responsive SAUR family member \""
Static local-eQTLs	WW	Zm00001d003673	Protein kinase superfamily protein	2:53484168~53494204	2_53487900	5.89e-14	L	Zm00001d003673	Protein kinase superfamily protein
Static local-eQTLs	WS1	Zm00001d003673	Protein kinase superfamily protein	2:53484076~53488336	2_53487900	2.42e-08	L	Zm00001d003673	Protein kinase superfamily protein
Static local-eQTLs	WS2	Zm00001d003673	Protein kinase superfamily protein	2:53484076~53488336	2_53484718	1.8e-10	L	Zm00001d003673	Protein kinase superfamily protein
Static local-eQTLs	WW	Zm00001d020490	Transcription factor bHLH69	7:118689122~118689749	7_118689660	2.24e-08	L	Zm00001d020490	Transcription factor bHLH69
Static local-eQTLs	WS1	Zm00001d020490	Transcription factor bHLH69	7:118689652~118689668	7_118689660	2.67e-07	L	Zm00001d020490	Transcription factor bHLH69
Static local-eQTLs	WS2	Zm00001d020490	Transcription factor bHLH69	7:118689447~118689749	7_118689652	1.07e-07	L	Zm00001d020490	Transcription factor bHLH69
Static local-eQTLs	WW	Zm00001d038122	Peptide-N4-(N-acetyl-beta-glucosaminyl)asparagine amidase A protein	6:148671013~148672608	6_148672608	1.33e-19	L	Zm00001d038122	Peptide-N4-(N-acetyl-beta-glucosaminyl)asparagine amidase A protein
Static local-eQTLs	WS1	Zm00001d038122	Peptide-N4-(N-acetyl-beta-glucosaminyl)asparagine amidase A protein	6:148670058~148672608	6_148672608	7.46e-19	L	Zm00001d038122	Peptide-N4-(N-acetyl-beta-glucosaminyl)asparagine amidase A protein
Static local-eQTLs	WS2	Zm00001d038122	Peptide-N4-(N-acetyl-beta-glucosaminyl)asparagine amidase A protein	6:148670058~148672608	6_148672608	3.18e-18	L	Zm00001d038122	Peptide-N4-(N-acetyl-beta-glucosaminyl)asparagine amidase A protein
Static local-eQTLs	WW	Zm00001d049230	SKP1-like protein 1A	4:21789363~21796646	4_21793067	4.42e-11	L	Zm00001d049230	SKP1-like protein 1A
Static local-eQTLs	WS1	Zm00001d049230	SKP1-like protein 1A	4:21789413~21795633	4_21792104	3.38e-12	L	Zm00001d049230	SKP1-like protein 1A
Static local-eQTLs	WS2	Zm00001d049230	SKP1-like protein 1A	4:21789363~21797130	4_21795325	6.82e-13	L	Zm00001d049230	SKP1-like protein 1A
Static local-eQTLs	WW	Zm00001d009320	IQ-domain 20	8:55173833~55174244	8_55174196	9.05e-20	L	Zm00001d009320	IQ-domain 20
Static local-eQTLs	WS1	Zm00001d009320	IQ-domain 20	8:55173833~55174244	8_55174196	5.44e-16	L	Zm00001d009320	IQ-domain 20
Static local-eQTLs	WS2	Zm00001d009320	IQ-domain 20	8:55173833~55174244	8_55174196	6.12e-17	L	Zm00001d009320	IQ-domain 20
Static local-eQTLs	WW	Zm00001d008320	phosphoadenosine phosphosulfate (PAPS) reductase family protein	8:5087435~5092359	8_5088594	3.4e-10	L	Zm00001d008320	phosphoadenosine phosphosulfate (PAPS) reductase family protein
Static local-eQTLs	WS1	Zm00001d008320	phosphoadenosine phosphosulfate (PAPS) reductase family protein	8:5088489~5095579	8_5090490	7.97e-14	L	Zm00001d008320	phosphoadenosine phosphosulfate (PAPS) reductase family protein
Static local-eQTLs	WS2	Zm00001d008320	phosphoadenosine phosphosulfate (PAPS) reductase family protein	8:5088489~5095334	8_5088489	2.59e-12	L	Zm00001d008320	phosphoadenosine phosphosulfate (PAPS) reductase family protein
Static local-eQTLs	WW	Zm00001d013758	60S ribosomal protein L24	5:19597603~19602340	5_19600312	1.42e-14	L	Zm00001d013758	60S ribosomal protein L24
Static local-eQTLs	WS1	Zm00001d013758	60S ribosomal protein L24	5:19598263~19600509	5_19600306	1.54e-13	L	Zm00001d013758	60S ribosomal protein L24
Static local-eQTLs	WS2	Zm00001d013758	60S ribosomal protein L24	5:19599967~19602340	5_19600306	3.75e-14	L	Zm00001d013758	60S ribosomal protein L24
Static local-eQTLs	WW	Zm00001d017124	Pentatricopeptide repeat-containing protein mitochondrial	5:186167504~186168807	5_186168032	5.27e-10	L	Zm00001d017124	Pentatricopeptide repeat-containing protein mitochondrial
Static local-eQTLs	WS1	Zm00001d017124	Pentatricopeptide repeat-containing protein mitochondrial	5:186167504~186168807	5_186168032	1.75e-08	L	Zm00001d017124	Pentatricopeptide repeat-containing protein mitochondrial
Static local-eQTLs	WS2	Zm00001d017124	Pentatricopeptide repeat-containing protein mitochondrial	5:186167504~186168807	5_186167504	5.29e-08	L	Zm00001d017124	Pentatricopeptide repeat-containing protein mitochondrial
Static local-eQTLs	WW	Zm00001d034989	Pentatricopeptide repeat-containing protein	6:1276602~1293956	6_1277678	1.1e-15	L	Zm00001d034990,Zm00001d034991,Zm00001d034992,Zm00001d034989	Pectin lyase-like superfamily protein,\Putative uncharacterized protein [Source:UniProtKB/TrEMBL;Acc:B6TI24]\",\"/\",\"Pentatricopeptide repeat-containing protein \""
Static local-eQTLs	WS1	Zm00001d034989	Pentatricopeptide repeat-containing protein	6:1276885~1293956	6_1282032	3.28e-13	L	Zm00001d034990,Zm00001d034991,Zm00001d034992,Zm00001d034989	Pectin lyase-like superfamily protein,\Putative uncharacterized protein [Source:UniProtKB/TrEMBL;Acc:B6TI24]\",\"/\",\"Pentatricopeptide repeat-containing protein \""
Static local-eQTLs	WS2	Zm00001d034989	Pentatricopeptide repeat-containing protein	6:1276885~1293956	6_1277678	4.24e-13	L	Zm00001d034990,Zm00001d034991,Zm00001d034992,Zm00001d034989	Pectin lyase-like superfamily protein,\Putative uncharacterized protein [Source:UniProtKB/TrEMBL;Acc:B6TI24]\",\"/\",\"Pentatricopeptide repeat-containing protein \""
Static local-eQTLs	WW	Zm00001d040504	early nodulin-like protein 18	3:47293541~47296001	3_47294044	2.14e-17	L	Zm00001d040504	early nodulin-like protein 18
Static local-eQTLs	WS1	Zm00001d040504	early nodulin-like protein 18	3:47292230~47296001	3_47294044	1.12e-13	L	Zm00001d040504	early nodulin-like protein 18
Static local-eQTLs	WS2	Zm00001d040504	early nodulin-like protein 18	3:47292297~47296001	3_47294044	7.91e-17	L	Zm00001d040504	early nodulin-like protein 18
Static local-eQTLs	WW	Zm00001d012827	ADP-ribosylation factor GTPase-activating protein AGD10	5:919432~943119	5_942779	7.89e-10	L	Zm00001d012822,Zm00001d012823,Zm00001d012824,Zm00001d012825,Zm00001d012826,Zm00001d012827	TRF-like 10,\Heat stress transcription factor A-1a\",\"RNA binding protein \",\"RNA-binding (RRM/RBD/RNP motifs) family protein\",\"Exosome complex exonuclease RRP46 homolog\",\"ADP-ribosylation factor GTPase-activating protein AGD10\""
Static local-eQTLs	WS1	Zm00001d012827	ADP-ribosylation factor GTPase-activating protein AGD10	5:919432~943119	5_942779	1.11e-07	L	Zm00001d012822,Zm00001d012823,Zm00001d012824,Zm00001d012825,Zm00001d012826,Zm00001d012827	TRF-like 10,\Heat stress transcription factor A-1a\",\"RNA binding protein \",\"RNA-binding (RRM/RBD/RNP motifs) family protein\",\"Exosome complex exonuclease RRP46 homolog\",\"ADP-ribosylation factor GTPase-activating protein AGD10\""
Static local-eQTLs	WS2	Zm00001d012827	ADP-ribosylation factor GTPase-activating protein AGD10	5:919432~943119	5_942779	3.68e-08	L	Zm00001d012822,Zm00001d012823,Zm00001d012824,Zm00001d012825,Zm00001d012826,Zm00001d012827	TRF-like 10,\Heat stress transcription factor A-1a\",\"RNA binding protein \",\"RNA-binding (RRM/RBD/RNP motifs) family protein\",\"Exosome complex exonuclease RRP46 homolog\",\"ADP-ribosylation factor GTPase-activating protein AGD10\""
Static local-eQTLs	WW	Zm00001d031502	RanBP2-type zinc finger protein	1:192122204~192126865	1_192122866	2.13e-17	L	Zm00001d031502	RanBP2-type zinc finger protein
Static local-eQTLs	WS1	Zm00001d031502	RanBP2-type zinc finger protein	1:192122260~192126865	1_192122866	2.68e-15	L	Zm00001d031502	RanBP2-type zinc finger protein
Static local-eQTLs	WS2	Zm00001d031502	RanBP2-type zinc finger protein	1:192122260~192126865	1_192122866	4.7e-13	L	Zm00001d031502	RanBP2-type zinc finger protein
Static local-eQTLs	WW	Zm00001d033906	Endoplasmic oxidoreductin-1	1:278179553~278185750	1_278182877	3.43e-18	L	Zm00001d033906	Endoplasmic oxidoreductin-1
Static local-eQTLs	WS1	Zm00001d033906	Endoplasmic oxidoreductin-1	1:278178835~278185750	1_278182877	3.21e-18	L	Zm00001d033906	Endoplasmic oxidoreductin-1
Static local-eQTLs	WS2	Zm00001d033906	Endoplasmic oxidoreductin-1	1:278178835~278185750	1_278181587	4.4e-18	L	Zm00001d033906	Endoplasmic oxidoreductin-1
Static local-eQTLs	WW	Zm00001d040393	BSD domain-containing protein	3:41209330~41211451	3_41210778	4.12e-20	L	Zm00001d040393	BSD domain-containing protein
Static local-eQTLs	WS1	Zm00001d040393	BSD domain-containing protein	3:41208990~41211252	3_41210601	2.94e-20	L	Zm00001d040393	BSD domain-containing protein
Static local-eQTLs	WS2	Zm00001d040393	BSD domain-containing protein	3:41208990~41211252	3_41209190	3.28e-17	L	Zm00001d040393	BSD domain-containing protein
Static local-eQTLs	WW	Zm00001d029039	ABC transporter I family member 6 chloroplastic	1:55700309~55707007	1_55704785	6.33e-13	L	Zm00001d029039,Zm00001d022737	ABC transporter I family member 6 chloroplastic,\/\""
Static local-eQTLs	WS1	Zm00001d029039	ABC transporter I family member 6 chloroplastic	1:55699905~55707007	1_55704785	3.26e-13	L	Zm00001d029039,Zm00001d022737	ABC transporter I family member 6 chloroplastic,\/\""
Static local-eQTLs	WS2	Zm00001d029039	ABC transporter I family member 6 chloroplastic	1:55700853~55707075	1_55704785	2.75e-12	L	Zm00001d029039,Zm00001d022737	ABC transporter I family member 6 chloroplastic,\/\""
Static local-eQTLs	WW	Zm00001d014517	/	5:51376782~51386844	5_51380877	3.31e-18	L	Zm00001d014518,Zm00001d014517	Mediator of RNA polymerase II transcription subunit 8,\/\""
Static local-eQTLs	WS1	Zm00001d014517	/	5:51376782~51386844	5_51381174	1.16e-14	L	Zm00001d014518,Zm00001d014517	Mediator of RNA polymerase II transcription subunit 8,\/\""
Static local-eQTLs	WS2	Zm00001d014517	/	5:51376782~51386844	5_51380351	2.14e-14	L	Zm00001d014518,Zm00001d014517	Mediator of RNA polymerase II transcription subunit 8,\/\""
Static local-eQTLs	WW	Zm00001d020001	Structural maintenance of chromosomes protein 6B	7:84161300~84179140	7_84176296	4.32e-17	L	Zm00001d020001	Structural maintenance of chromosomes protein 6B
Static local-eQTLs	WS1	Zm00001d020001	Structural maintenance of chromosomes protein 6B	7:84161300~84179140	7_84176296	7.55e-16	L	Zm00001d020001	Structural maintenance of chromosomes protein 6B
Static local-eQTLs	WS2	Zm00001d020001	Structural maintenance of chromosomes protein 6B	7:84161300~84179140	7_84176296	1.47e-18	L	Zm00001d020001	Structural maintenance of chromosomes protein 6B
Static local-eQTLs	WW	Zm00001d036742	Protein S-acyltransferase 24	6:99718434~99727255	6_99722898	1.04e-12	L	Zm00001d036742	Protein S-acyltransferase 24
Static local-eQTLs	WS1	Zm00001d036742	Protein S-acyltransferase 24	6:99718434~99727255	6_99720089	1.7e-09	L	Zm00001d036742	Protein S-acyltransferase 24
Static local-eQTLs	WS2	Zm00001d036742	Protein S-acyltransferase 24	6:99718434~99727255	6_99718444	5.62e-17	L	Zm00001d036742	Protein S-acyltransferase 24
Static local-eQTLs	WW	Zm00001d021576	UDP-glycosyltransferase 71B1	7:156641665~156642947	7_156641989	2.52e-09	L	Zm00001d021576	UDP-glycosyltransferase 71B1
Static local-eQTLs	WS1	Zm00001d021576	UDP-glycosyltransferase 71B1	7:156639122~156643323	7_156642683	1.07e-14	L	Zm00001d021576	UDP-glycosyltransferase 71B1
Static local-eQTLs	WS2	Zm00001d021576	UDP-glycosyltransferase 71B1	7:156639122~156643978	7_156641915	1.29e-15	L	Zm00001d021576	UDP-glycosyltransferase 71B1
Static local-eQTLs	WW	Zm00001d009609	/	8:72970816~72971321	8_72971321	2.27e-10	L	Zm00001d009609	/
Static local-eQTLs	WS1	Zm00001d009609	/	8:72970816~72971321	8_72971321	3.28e-12	L	Zm00001d009609	/
Static local-eQTLs	WS2	Zm00001d009609	/	8:72970816~72971321	8_72971321	1.91e-11	L	Zm00001d009609	/
Static local-eQTLs	WW	Zm00001d000431	DEAD-box ATP-dependent RNA helicase 51	172:11437~13072	172_11437	2.06e-14	L	Zm00001d000431	DEAD-box ATP-dependent RNA helicase 51
Static local-eQTLs	WS1	Zm00001d000431	DEAD-box ATP-dependent RNA helicase 51	172:11437~13072	172_11437	3.73e-16	L	Zm00001d000431	DEAD-box ATP-dependent RNA helicase 51
Static local-eQTLs	WS2	Zm00001d000431	DEAD-box ATP-dependent RNA helicase 51	172:11437~13072	172_11806	1.99e-14	L	Zm00001d000431	DEAD-box ATP-dependent RNA helicase 51
Static local-eQTLs	WW	Zm00001d003464	/	2:45203158~45209146	2_45209146	1.89e-11	L	Zm00001d003464	/
Static local-eQTLs	WS1	Zm00001d003464	/	2:45203158~45209146	2_45206202	2.77e-10	L	Zm00001d003464	/
Static local-eQTLs	WS2	Zm00001d003464	/	2:45203158~45209146	2_45203167	2.69e-10	L	Zm00001d003464	/
Static local-eQTLs	WW	Zm00001d047951	Senescence/dehydration-associated protein-related	9:146062346~146066294	9_146062837	2.6e-14	L	Zm00001d047951	Senescence/dehydration-associated protein-related
Static local-eQTLs	WS1	Zm00001d047951	Senescence/dehydration-associated protein-related	9:146062346~146066294	9_146065437	2.04e-11	L	Zm00001d047951	Senescence/dehydration-associated protein-related
Static local-eQTLs	WS2	Zm00001d047951	Senescence/dehydration-associated protein-related	9:146062379~146066294	9_146065437	9.07e-11	L	Zm00001d047951	Senescence/dehydration-associated protein-related
Static local-eQTLs	WW	Zm00001d053283	Putative ribosomal protein S4 (RPS4A) family protein isoform 1%3B Putative ribosomal protein S4 (RPS4A) family protein isoform 2%3B Putative ribosomal protein S4 (RPS4A) family protein isoform 3	4:223933600~223935294	4_223933665	1.94e-08	L	Zm00001d053283	Putative ribosomal protein S4 (RPS4A) family protein isoform 1%3B Putative ribosomal protein S4 (RPS4A) family protein isoform 2%3B Putative ribosomal protein S4 (RPS4A) family protein isoform 3
Static local-eQTLs	WS1	Zm00001d053283	Putative ribosomal protein S4 (RPS4A) family protein isoform 1%3B Putative ribosomal protein S4 (RPS4A) family protein isoform 2%3B Putative ribosomal protein S4 (RPS4A) family protein isoform 3	4:223933600~223935294	4_223933651	6.31e-09	L	Zm00001d053283	Putative ribosomal protein S4 (RPS4A) family protein isoform 1%3B Putative ribosomal protein S4 (RPS4A) family protein isoform 2%3B Putative ribosomal protein S4 (RPS4A) family protein isoform 3
Static local-eQTLs	WS2	Zm00001d053283	Putative ribosomal protein S4 (RPS4A) family protein isoform 1%3B Putative ribosomal protein S4 (RPS4A) family protein isoform 2%3B Putative ribosomal protein S4 (RPS4A) family protein isoform 3	4:223933651~223935294	4_223933651	1.61e-08	L	Zm00001d053283	Putative ribosomal protein S4 (RPS4A) family protein isoform 1%3B Putative ribosomal protein S4 (RPS4A) family protein isoform 2%3B Putative ribosomal protein S4 (RPS4A) family protein isoform 3
Static local-eQTLs	WW	Zm00001d004090	DEAD-box helicase family protein	2:81694858~81701822	2_81696963	2.27e-12	L	Zm00001d004090	DEAD-box helicase family protein
Static local-eQTLs	WS1	Zm00001d004090	DEAD-box helicase family protein	2:81694858~81701822	2_81696963	9.53e-12	L	Zm00001d004090	DEAD-box helicase family protein
Static local-eQTLs	WS2	Zm00001d004090	DEAD-box helicase family protein	2:81694858~81701822	2_81696963	1.07e-17	L	Zm00001d004090	DEAD-box helicase family protein
Static local-eQTLs	WW	Zm00001d034598	Pre-mRNA branch site p14-like protein	1:297473724~297475643	1_297474097	3.89e-16	L	Zm00001d034598	Pre-mRNA branch site p14-like protein
Static local-eQTLs	WS1	Zm00001d034598	Pre-mRNA branch site p14-like protein	1:297473724~297475643	1_297474097	5.97e-14	L	Zm00001d034598	Pre-mRNA branch site p14-like protein
Static local-eQTLs	WS2	Zm00001d034598	Pre-mRNA branch site p14-like protein	1:297473724~297475643	1_297474244	5.56e-12	L	Zm00001d034598	Pre-mRNA branch site p14-like protein
Static local-eQTLs	WW	Zm00001d018096	50S ribosomal protein L29	5:214119586~214128702	5_214119641	4.6e-11	L	Zm00001d018096,Zm00001d018097	50S ribosomal protein L29 ,\myb domain protein 93\""
Static local-eQTLs	WS1	Zm00001d018096	50S ribosomal protein L29	5:214119586~214128809	5_214127867	1.22e-12	L	Zm00001d018096,Zm00001d018097	50S ribosomal protein L29 ,\myb domain protein 93\""
Static local-eQTLs	WS2	Zm00001d018096	50S ribosomal protein L29	5:214119586~214128702	5_214126643	2.89e-09	L	Zm00001d018096,Zm00001d018097	50S ribosomal protein L29 ,\myb domain protein 93\""
Static local-eQTLs	WW	Zm00001d028205	Mitochondrial substrate carrier family protein	1:26173975~26185634	1_26181698	1.28e-13	L	Zm00001d028204,Zm00001d028205	Expressed protein; protein,\Mitochondrial substrate carrier family protein\""
Static local-eQTLs	WS1	Zm00001d028205	Mitochondrial substrate carrier family protein	1:26174571~26185634	1_26182791	1.86e-13	L	Zm00001d028204,Zm00001d028205	Expressed protein; protein,\Mitochondrial substrate carrier family protein\""
Static local-eQTLs	WS2	Zm00001d028205	Mitochondrial substrate carrier family protein	1:26174571~26185634	1_26185634	1.55e-11	L	Zm00001d028204,Zm00001d028205	Expressed protein; protein,\Mitochondrial substrate carrier family protein\""
Static local-eQTLs	WW	Zm00001d044528	DNAJ heat shock N-terminal domain-containing protein	3:230955539~230964177	3_230956790	3.98e-18	L	Zm00001d044528	DNAJ heat shock N-terminal domain-containing protein
Static local-eQTLs	WS1	Zm00001d044528	DNAJ heat shock N-terminal domain-containing protein	3:230955539~230964177	3_230956790	2.96e-19	L	Zm00001d044528	DNAJ heat shock N-terminal domain-containing protein
Static local-eQTLs	WS2	Zm00001d044528	DNAJ heat shock N-terminal domain-containing protein	3:230955539~230964177	3_230956790	1.18e-21	L	Zm00001d044528	DNAJ heat shock N-terminal domain-containing protein
Static local-eQTLs	WW	Zm00001d015184	CASP-like protein 14	5:78672288~78681356	5_78679246	1.17e-10	L	Zm00001d015184,Zm00001d015183	CASP-like protein 14 ,\L-aspartate oxidase chloroplastic\""
Static local-eQTLs	WS1	Zm00001d015184	CASP-like protein 14	5:78672288~78680657	5_78679219	4.9e-13	L	Zm00001d015184,Zm00001d015183	CASP-like protein 14 ,\L-aspartate oxidase chloroplastic\""
Static local-eQTLs	WS2	Zm00001d015184	CASP-like protein 14	5:78672288~78682253	5_78675977	2.24e-11	L	Zm00001d015184,Zm00001d015183	CASP-like protein 14 ,\L-aspartate oxidase chloroplastic\""
Static local-eQTLs	WW	Zm00001d001479	/	6:167631687~167634974	6_167632210	1.43e-11	L	Zm00001d038954,Zm00001d038955	2-oxoglutarate (2OG) and Fe(II)-dependent oxygenase superfamily protein,\Dynamin-related protein 1A\""
Static local-eQTLs	WS1	Zm00001d001479	/	6:167625645~167639128	6_167632210	5.82e-13	L	Zm00001d038954,Zm00001d038955	2-oxoglutarate (2OG) and Fe(II)-dependent oxygenase superfamily protein,\Dynamin-related protein 1A\""
Static local-eQTLs	WS2	Zm00001d001479	/	6:167625645~167639128	6_167632210	1.92e-14	L	Zm00001d038954,Zm00001d038955	2-oxoglutarate (2OG) and Fe(II)-dependent oxygenase superfamily protein,\Dynamin-related protein 1A\""
Static local-eQTLs	WW	Zm00001d029628	cystatin7	1:80600358~80601617	1_80601150	3.81e-15	L	Zm00001d029628	cystatin7
Static local-eQTLs	WS1	Zm00001d029628	cystatin7	1:80600358~80601617	1_80601150	4.13e-17	L	Zm00001d029628	cystatin7
Static local-eQTLs	WS2	Zm00001d029628	cystatin7	1:80600437~80601579	1_80601150	7.23e-14	L	Zm00001d029628	cystatin7
Static local-eQTLs	WW	Zm00001d032245	DNA repair protein RAD4	1:218620582~218622255	1_218621394	1.91e-09	L	Zm00001d032245	DNA repair protein RAD4
Static local-eQTLs	WS1	Zm00001d032245	DNA repair protein RAD4	1:218620582~218621733	1_218621733	4.17e-09	L	Zm00001d032245	DNA repair protein RAD4
Static local-eQTLs	WS2	Zm00001d032245	DNA repair protein RAD4	1:218620582~218622255	1_218621394	3.44e-10	L	Zm00001d032245	DNA repair protein RAD4
Static local-eQTLs	WW	Zm00001d008901	CBL-interacting serine/threonine-protein kinase 20	8:24523754~24527304	8_24523853	1.01e-16	L	Zm00001d008900,Zm00001d008901	/,\CBL-interacting serine/threonine-protein kinase 20\""
Static local-eQTLs	WS1	Zm00001d008901	CBL-interacting serine/threonine-protein kinase 20	8:24523754~24527304	8_24524181	6.52e-15	L	Zm00001d008900,Zm00001d008901	/,\CBL-interacting serine/threonine-protein kinase 20\""
Static local-eQTLs	WS2	Zm00001d008901	CBL-interacting serine/threonine-protein kinase 20	8:24523754~24527304	8_24524118	3.37e-11	L	Zm00001d008900,Zm00001d008901	/,\CBL-interacting serine/threonine-protein kinase 20\""
Static local-eQTLs	WW	Zm00001d026643	L-asparaginase family protein	10:149291863~149292008	10_149291863	4.8e-11	L	Zm00001d026643	L-asparaginase family protein
Static local-eQTLs	WS1	Zm00001d026643	L-asparaginase family protein	10:149291863~149292008	10_149292007	7.31e-09	L	Zm00001d026643	L-asparaginase family protein
Static local-eQTLs	WS2	Zm00001d026643	L-asparaginase family protein	10:149290342~149292008	10_149292008	4.44e-10	L	Zm00001d026643	L-asparaginase family protein
Static local-eQTLs	WW	Zm00001d005081	/	2:157614930~157620804	2_157620489	1.69e-13	L	Zm00001d005081,Zm00001d005082,Zm00001d005080	/,\Protein NUCLEAR FUSION DEFECTIVE 4\",\" multidrug and toxic compound extrusion5\""
Static local-eQTLs	WS1	Zm00001d005081	/	2:157614930~157620528	2_157620489	2.97e-14	L	Zm00001d005081,Zm00001d005082,Zm00001d005080	/,\Protein NUCLEAR FUSION DEFECTIVE 4\",\" multidrug and toxic compound extrusion5\""
Static local-eQTLs	WS2	Zm00001d005081	/	2:157614930~157621941	2_157620489	1.71e-13	L	Zm00001d005081,Zm00001d005082,Zm00001d005080	/,\Protein NUCLEAR FUSION DEFECTIVE 4\",\" multidrug and toxic compound extrusion5\""
Static local-eQTLs	WW	Zm00001d046900	Grx_C4-glutaredoxin subgroup I	9:109553834~109556766	9_109553882	2.64e-08	L	Zm00001d046900	Grx_C4-glutaredoxin subgroup I
Static local-eQTLs	WS1	Zm00001d046900	Grx_C4-glutaredoxin subgroup I	9:109553834~109556766	9_109553882	6.84e-10	L	Zm00001d046900	Grx_C4-glutaredoxin subgroup I
Static local-eQTLs	WS2	Zm00001d046900	Grx_C4-glutaredoxin subgroup I	9:109553834~109556766	9_109553882	3.03e-09	L	Zm00001d046900	Grx_C4-glutaredoxin subgroup I
Static local-eQTLs	WW	Zm00001d029815	ATG1	1:88272543~88279646	1_88272543	1.99e-13	L	Zm00001d029815	ATG1
Static local-eQTLs	WS1	Zm00001d029815	ATG1	1:88272543~88273995	1_88273995	7.07e-15	L	Zm00001d029815	ATG1
Static local-eQTLs	WS2	Zm00001d029815	ATG1	1:88272543~88273995	1_88273134	8.73e-17	L	Zm00001d029815	ATG1
Static local-eQTLs	WW	Zm00001d009401	DNAJ heat shock N-terminal domain-containing protein	8:62816111~62824057	8_62816198	6.94e-11	L	Zm00001d009401	DNAJ heat shock N-terminal domain-containing protein
Static local-eQTLs	WS1	Zm00001d009401	DNAJ heat shock N-terminal domain-containing protein	8:62816111~62824057	8_62822628	9.27e-10	L	Zm00001d009401	DNAJ heat shock N-terminal domain-containing protein
Static local-eQTLs	WS2	Zm00001d009401	DNAJ heat shock N-terminal domain-containing protein	8:62816111~62823426	8_62819154	7.97e-12	L	Zm00001d009401	DNAJ heat shock N-terminal domain-containing protein
Static local-eQTLs	WW	Zm00001d010236	Cytochrome c	8:105522229~105524734	8_105524734	1.5e-14	L	Zm00001d010236	Cytochrome c
Static local-eQTLs	WS1	Zm00001d010236	Cytochrome c	8:105522229~105524734	8_105524734	1.21e-13	L	Zm00001d010236	Cytochrome c
Static local-eQTLs	WS2	Zm00001d010236	Cytochrome c	8:105522091~105524734	8_105524077	6.33e-14	L	Zm00001d010236	Cytochrome c
Static local-eQTLs	WW	Zm00001d051320	esterase/lipase/thioesterase family protein	4:153916414~153921547	4_153917741	4.45e-11	L	Zm00001d051320	esterase/lipase/thioesterase family protein
Static local-eQTLs	WS1	Zm00001d051320	esterase/lipase/thioesterase family protein	4:153916414~153921547	4_153921468	1.51e-12	L	Zm00001d051320	esterase/lipase/thioesterase family protein
Static local-eQTLs	WS2	Zm00001d051320	esterase/lipase/thioesterase family protein	4:153916550~153921547	4_153921224	2.17e-12	L	Zm00001d051320	esterase/lipase/thioesterase family protein
Static local-eQTLs	WW	Zm00001d040764	Cytochrome P450 709B2	3:64373786~64375810	3_64375419	2.88e-12	L	Zm00001d040764	Cytochrome P450 709B2
Static local-eQTLs	WS1	Zm00001d040764	Cytochrome P450 709B2	3:64373786~64375495	3_64375495	4.33e-13	L	Zm00001d040764	Cytochrome P450 709B2
Static local-eQTLs	WS2	Zm00001d040764	Cytochrome P450 709B2	3:64374321~64375810	3_64375419	2.52e-10	L	Zm00001d040764	Cytochrome P450 709B2
Static local-eQTLs	WW	Zm00001d015258	Subtilisin-like protease SBT2.6	5:81748882~81748907	5_81748895	3.98e-15	L	Zm00001d015258	Subtilisin-like protease SBT2.6
Static local-eQTLs	WS1	Zm00001d015258	Subtilisin-like protease SBT2.6	5:81748882~81748907	5_81748895	3.35e-15	L	Zm00001d015258	Subtilisin-like protease SBT2.6
Static local-eQTLs	WS2	Zm00001d015258	Subtilisin-like protease SBT2.6	5:81748882~81748907	5_81748895	8e-15	L	Zm00001d015258	Subtilisin-like protease SBT2.6
Static local-eQTLs	WW	ENSRNA049473290	Small nucleolar RNA Z103	10:105052269~105054220	10_105054220	6.7e-11	L	Zm00001d025116	Methylesterase 3
Static local-eQTLs	WS1	ENSRNA049473290	Small nucleolar RNA Z103	10:105052269~105054220	10_105054220	1.36e-09	L	Zm00001d025116	Methylesterase 3
Static local-eQTLs	WS2	ENSRNA049473290	Small nucleolar RNA Z103	10:105052269~105054220	10_105053740	2.46e-09	L	Zm00001d025116	Methylesterase 3
Static local-eQTLs	WW	Zm00001d000717	/	3:225035846~225039643	3_225039643	1.37e-09	L	Zm00001d044315	SNF1-related protein kinase regulatory subunit gamma-1-like
Static local-eQTLs	WS1	Zm00001d000717	/	3:225035846~225041569	3_225039565	2.6e-11	L	Zm00001d044315	SNF1-related protein kinase regulatory subunit gamma-1-like
Static local-eQTLs	WS2	Zm00001d000717	/	3:225047650~225051573	3_225047927	1.71e-12	L	Zm00001d044315	SNF1-related protein kinase regulatory subunit gamma-1-like
Static local-eQTLs	WW	Zm00001d026187	/	10:140544637~140545250	10_140544892	1.8e-11	L	Zm00001d026187	/
Static local-eQTLs	WS1	Zm00001d026187	/	10:140544637~140545165	10_140544892	5.07e-09	L	Zm00001d026187	/
Static local-eQTLs	WS2	Zm00001d026187	/	10:140544637~140545058	10_140544812	1.52e-11	L	Zm00001d026187	/
Static local-eQTLs	WW	Zm00001d013499	Putative ABC1 protein	5:12902271~12909143	5_12908776	4.47e-10	L	Zm00001d013499	Putative ABC1 protein
Static local-eQTLs	WS1	Zm00001d013499	Putative ABC1 protein	5:12899640~12909143	5_12906211	1.03e-13	L	Zm00001d013499	Putative ABC1 protein
Static local-eQTLs	WS2	Zm00001d013499	Putative ABC1 protein	5:12905739~12909143	5_12908776	2.84e-09	L	Zm00001d013499	Putative ABC1 protein
Static local-eQTLs	WW	Zm00001d021413	Protein PIN-LIKES 7	7:151509818~151510777	7_151509818	2e-07	L	Zm00001d021411	Pentatricopeptide repeat-containing protein mitochondrial
Static local-eQTLs	WS1	Zm00001d021413	Protein PIN-LIKES 7	7:151509818~151510777	7_151510777	5.67e-10	L	Zm00001d021411	Pentatricopeptide repeat-containing protein mitochondrial
Static local-eQTLs	WS2	Zm00001d021413	Protein PIN-LIKES 7	7:151509818~151510777	7_151509818	6e-09	L	Zm00001d021411	Pentatricopeptide repeat-containing protein mitochondrial
Static local-eQTLs	WW	Zm00001d043348	Acetamidase/Formamidase family protein	3:197333169~197341147	3_197337497	8.37e-11	L	Zm00001d043348	Acetamidase/Formamidase family protein
Static local-eQTLs	WS1	Zm00001d043348	Acetamidase/Formamidase family protein	3:197332337~197341147	3_197337818	2.23e-11	L	Zm00001d043348	Acetamidase/Formamidase family protein
Static local-eQTLs	WS2	Zm00001d043348	Acetamidase/Formamidase family protein	3:197332337~197338096	3_197337818	2.24e-08	L	Zm00001d043348	Acetamidase/Formamidase family protein
Static local-eQTLs	WW	Zm00001d053522	Whole genome shotgun sequence of line PN40024 scaffold_142.assembly12x (Fragment)	4:232985211~232993865	4_232992168	3.76e-11	L	Zm00001d053522	Whole genome shotgun sequence of line PN40024 scaffold_142.assembly12x (Fragment)
Static local-eQTLs	WS1	Zm00001d053522	Whole genome shotgun sequence of line PN40024 scaffold_142.assembly12x (Fragment)	4:232985211~232993865	4_232992646	3.76e-11	L	Zm00001d053522	Whole genome shotgun sequence of line PN40024 scaffold_142.assembly12x (Fragment)
Static local-eQTLs	WS2	Zm00001d053522	Whole genome shotgun sequence of line PN40024 scaffold_142.assembly12x (Fragment)	4:232985211~232993610	4_232990612	4.78e-17	L	Zm00001d053522	Whole genome shotgun sequence of line PN40024 scaffold_142.assembly12x (Fragment)
Static local-eQTLs	WW	Zm00001d042608	U-box domain-containing protein 4	3:173420149~173423406	3_173421865	4.25e-09	L	Zm00001d042608	U-box domain-containing protein 4
Static local-eQTLs	WS1	Zm00001d042608	U-box domain-containing protein 4	3:173420149~173423406	3_173423406	1.64e-10	L	Zm00001d042608	U-box domain-containing protein 4
Static local-eQTLs	WS2	Zm00001d042608	U-box domain-containing protein 4	3:173419520~173423406	3_173420586	3.73e-12	L	Zm00001d042608	U-box domain-containing protein 4
Static local-eQTLs	WW	Zm00001d000030	RNA-binding KH domain-containing protein PEPPER	14:112529~125983	14_119360	2.7e-11	L	Zm00001d000030,Zm00001d000029	RNA-binding KH domain-containing protein PEPPER,\Dual-specificity protein-like phosphatase 1%3B Protein-tyrosine phosphatase mitochondrial 1 \""
Static local-eQTLs	WS1	Zm00001d000030	RNA-binding KH domain-containing protein PEPPER	14:112367~121380	14_119173	1.74e-10	L	Zm00001d000030,Zm00001d000029	RNA-binding KH domain-containing protein PEPPER,\Dual-specificity protein-like phosphatase 1%3B Protein-tyrosine phosphatase mitochondrial 1 \""
Static local-eQTLs	WS2	Zm00001d000030	RNA-binding KH domain-containing protein PEPPER	14:112529~122060	14_119172	7.97e-09	L	Zm00001d000030,Zm00001d000029	RNA-binding KH domain-containing protein PEPPER,\Dual-specificity protein-like phosphatase 1%3B Protein-tyrosine phosphatase mitochondrial 1 \""
Static local-eQTLs	WW	Zm00001d028748	/	1:45261949~45281152	1_45281152	2.75e-11	L	Zm00001d028748,Zm00001d028749	/,\Acyl-CoA N-acyltransferase with RING/FYVE/PHD-type zinc finger domain\""
Static local-eQTLs	WS1	Zm00001d028748	/	1:45261949~45281152	1_45281152	2.76e-13	L	Zm00001d028748,Zm00001d028749	/,\Acyl-CoA N-acyltransferase with RING/FYVE/PHD-type zinc finger domain\""
Static local-eQTLs	WS2	Zm00001d028748	/	1:45261949~45281152	1_45281152	6.22e-11	L	Zm00001d028748,Zm00001d028749	/,\Acyl-CoA N-acyltransferase with RING/FYVE/PHD-type zinc finger domain\""
Static local-eQTLs	WW	Zm00001d047361	/	9:127688444~127692696	9_127692696	4.36e-17	L	Zm00001d047361	/
Static local-eQTLs	WS1	Zm00001d047361	/	9:127683438~127692696	9_127690802	2.17e-19	L	Zm00001d047361	/
Static local-eQTLs	WS2	Zm00001d047361	/	9:127683438~127692696	9_127690802	4.93e-19	L	Zm00001d047361	/
Static local-eQTLs	WW	Zm00001d029946	/	1:95963431~95965548	1_95963518	3.75e-07	L	Zm00001d029946	/
Static local-eQTLs	WS1	Zm00001d029946	/	1:95962852~95965548	1_95963518	2.7e-07	L	Zm00001d029946	/
Static local-eQTLs	WS2	Zm00001d029946	/	1:95962535~95967522	1_95965918	1.14e-07	L	Zm00001d029946	/
Static local-eQTLs	WW	Zm00001d022266	Probable transcription factor	7:173957552~173959607	7_173958820	4.11e-10	L	Zm00001d022265,Zm00001d022266	H/ACA ribonucleoprotein complex subunit 4,\Probable transcription factor \""
Static local-eQTLs	WS1	Zm00001d022266	Probable transcription factor	7:173957552~173959607	7_173958991	2.75e-09	L	Zm00001d022265,Zm00001d022266	H/ACA ribonucleoprotein complex subunit 4,\Probable transcription factor \""
Static local-eQTLs	WS2	Zm00001d022266	Probable transcription factor	7:173957443~173958991	7_173957552	2.77e-07	L	Zm00001d022265,Zm00001d022266	H/ACA ribonucleoprotein complex subunit 4,\Probable transcription factor \""
Static local-eQTLs	WW	Zm00001d049054	Cysteine proteinases superfamily protein	4:14033847~14038271	4_14033848	8.68e-11	L	Zm00001d049054	Cysteine proteinases superfamily protein
Static local-eQTLs	WS1	Zm00001d049054	Cysteine proteinases superfamily protein	4:14049153~14051751	4_14051251	8.01e-10	L	Zm00001d049054	Cysteine proteinases superfamily protein
Static local-eQTLs	WS2	Zm00001d049054	Cysteine proteinases superfamily protein	4:14034025~14051757	4_14039514	4.09e-11	L	Zm00001d049054	Cysteine proteinases superfamily protein
Static local-eQTLs	WW	Zm00001d028593	E3 ubiquitin-protein ligase SDIR1	1:40160134~40167383	1_40162951	1.12e-14	L	Zm00001d028593	E3 ubiquitin-protein ligase SDIR1
Static local-eQTLs	WS1	Zm00001d028593	E3 ubiquitin-protein ligase SDIR1	1:40160134~40163693	1_40162951	1e-11	L	Zm00001d028593	E3 ubiquitin-protein ligase SDIR1
Static local-eQTLs	WS2	Zm00001d028593	E3 ubiquitin-protein ligase SDIR1	1:40160232~40167383	1_40162951	1.97e-13	L	Zm00001d028593	E3 ubiquitin-protein ligase SDIR1
Static local-eQTLs	WW	Zm00001d045668	acylphosphatase family	9:32539943~32546855	9_32544277	3.21e-18	L	Zm00001d045667,Zm00001d045668,Zm00001d045669	Protein NRT1/ PTR FAMILY 3.1,\acylphosphatase family\",\"Acylphosphatase \""
Static local-eQTLs	WS1	Zm00001d045668	acylphosphatase family	9:32539943~32546855	9_32543202	1.1e-21	L	Zm00001d045667,Zm00001d045668,Zm00001d045669	Protein NRT1/ PTR FAMILY 3.1,\acylphosphatase family\",\"Acylphosphatase \""
Static local-eQTLs	WS2	Zm00001d045668	acylphosphatase family	9:32539943~32546855	9_32543402	8.75e-19	L	Zm00001d045667,Zm00001d045668,Zm00001d045669	Protein NRT1/ PTR FAMILY 3.1,\acylphosphatase family\",\"Acylphosphatase \""
Static local-eQTLs	WW	Zm00001d039133	absence of first division1	6:170769642~170773492	6_170769672	1.6e-11	L	Zm00001d039133	absence of first division1
Static local-eQTLs	WS1	Zm00001d039133	absence of first division1	6:170769672~170773492	6_170771193	2.53e-09	L	Zm00001d039133	absence of first division1
Static local-eQTLs	WS2	Zm00001d039133	absence of first division1	6:170769642~170773492	6_170773075	1.66e-11	L	Zm00001d039133	absence of first division1
Static local-eQTLs	WW	Zm00001d021731	Cellulose synthase-like protein D3	7:161608818~161614465	7_161610196	2.7e-09	L	Zm00001d021731	Cellulose synthase-like protein D3
Static local-eQTLs	WS1	Zm00001d021731	Cellulose synthase-like protein D3	7:161609929~161610213	7_161610196	1.46e-08	L	Zm00001d021731	Cellulose synthase-like protein D3
Static local-eQTLs	WS2	Zm00001d021731	Cellulose synthase-like protein D3	7:161608633~161614465	7_161609907	3.4e-12	L	Zm00001d021731	Cellulose synthase-like protein D3
Static local-eQTLs	WW	Zm00001d029129	Metal tolerance protein C1	1:59406985~59425480	1_59420846	1.43e-10	L	Zm00001d029129	Metal tolerance protein C1
Static local-eQTLs	WS1	Zm00001d029129	Metal tolerance protein C1	1:59406985~59425480	1_59420846	5.37e-12	L	Zm00001d029129	Metal tolerance protein C1
Static local-eQTLs	WS2	Zm00001d029129	Metal tolerance protein C1	1:59407005~59420846	1_59408978	2.82e-10	L	Zm00001d029129	Metal tolerance protein C1
Static local-eQTLs	WW	Zm00001d016934	Galactose mutarotase-like superfamily protein	5:180365344~180366320	5_180365936	4.97e-14	L	Zm00001d016933	loricrin-related
Static local-eQTLs	WS1	Zm00001d016934	Galactose mutarotase-like superfamily protein	5:180365344~180366320	5_180365936	1.97e-14	L	Zm00001d016933	loricrin-related
Static local-eQTLs	WS2	Zm00001d016934	Galactose mutarotase-like superfamily protein	5:180364316~180366320	5_180365746	1.78e-11	L	Zm00001d016933	loricrin-related
Static local-eQTLs	WW	Zm00001d034520	Brain protein 44-like protein	1:295603981~295608827	1_295607393	8.07e-13	L	Zm00001d034520	Brain protein 44-like protein
Static local-eQTLs	WS1	Zm00001d034520	Brain protein 44-like protein	1:295607356~295608827	1_295607551	4.7e-12	L	Zm00001d034520	Brain protein 44-like protein
Static local-eQTLs	WS2	Zm00001d034520	Brain protein 44-like protein	1:295607356~295608827	1_295608827	3.26e-09	L	Zm00001d034520	Brain protein 44-like protein
Static local-eQTLs	WW	Zm00001d025696	Cellulase (glycosyl hydrolase family 5) protein	10:126531616~126537087	10_126532786	5.92e-12	L	Zm00001d025695,Zm00001d025696	Pentatricopeptide repeat-containing protein chloroplastic,\Cellulase (glycosyl hydrolase family 5) protein\""
Static local-eQTLs	WS1	Zm00001d025696	Cellulase (glycosyl hydrolase family 5) protein	10:126532077~126537087	10_126532786	1.55e-15	L	Zm00001d025695,Zm00001d025696	Pentatricopeptide repeat-containing protein chloroplastic,\Cellulase (glycosyl hydrolase family 5) protein\""
Static local-eQTLs	WS2	Zm00001d025696	Cellulase (glycosyl hydrolase family 5) protein	10:126531616~126537087	10_126532786	7.88e-16	L	Zm00001d025695,Zm00001d025696	Pentatricopeptide repeat-containing protein chloroplastic,\Cellulase (glycosyl hydrolase family 5) protein\""
Static local-eQTLs	WW	Zm00001d019246	/	7:23702175~23704141	7_23702437	1.04e-13	L	Zm00001d019246	/
Static local-eQTLs	WS1	Zm00001d019246	/	7:23702175~23704141	7_23702175	1.13e-12	L	Zm00001d019246	/
Static local-eQTLs	WS2	Zm00001d019246	/	7:23702175~23704202	7_23702216	4.02e-15	L	Zm00001d019246	/
Static local-eQTLs	WW	Zm00001d003950	Major facilitator superfamily protein	2:71777542~71780446	2_71780446	3.28e-16	L	Zm00001d003950	Major facilitator superfamily protein
Static local-eQTLs	WS1	Zm00001d003950	Major facilitator superfamily protein	2:71777184~71780446	2_71780446	3.57e-15	L	Zm00001d003950	Major facilitator superfamily protein
Static local-eQTLs	WS2	Zm00001d003950	Major facilitator superfamily protein	2:71768451~71780446	2_71777542	7.57e-16	L	Zm00001d003950	Major facilitator superfamily protein
Static local-eQTLs	WW	Zm00001d042447	Lysine-specific demethylase REF6	3:168081151~168089554	3_168082009	1.85e-12	L	Zm00001d042447	Lysine-specific demethylase REF6
Static local-eQTLs	WS1	Zm00001d042447	Lysine-specific demethylase REF6	3:168082009~168089554	3_168082009	6.4e-11	L	Zm00001d042447	Lysine-specific demethylase REF6
Static local-eQTLs	WS2	Zm00001d042447	Lysine-specific demethylase REF6	3:168082009~168089554	3_168082009	6.45e-10	L	Zm00001d042447	Lysine-specific demethylase REF6
Static local-eQTLs	WW	Zm00001d034447	Basic leucine zipper 25	1:293312278~293315318	1_293312278	8.17e-12	L	Zm00001d034448	/
Static local-eQTLs	WS1	Zm00001d034447	Basic leucine zipper 25	1:293312278~293315318	1_293312278	2.82e-12	L	Zm00001d034448	/
Static local-eQTLs	WS2	Zm00001d034447	Basic leucine zipper 25	1:293312278~293315318	1_293312278	6.86e-16	L	Zm00001d034448	/
Static local-eQTLs	WW	Zm00001d010783	MPPN domain containing protein	8:127615951~127621937	8_127615951	1.16e-09	L	Zm00001d010783	MPPN domain containing protein
Static local-eQTLs	WS1	Zm00001d010783	MPPN domain containing protein	8:127615951~127621894	8_127615951	9.83e-09	L	Zm00001d010783	MPPN domain containing protein
Static local-eQTLs	WS2	Zm00001d010783	MPPN domain containing protein	8:127615640~127620204	8_127615951	1.88e-08	L	Zm00001d010783	MPPN domain containing protein
Static local-eQTLs	WW	Zm00001d037240	Glutathione S-transferase DHAR3 chloroplastic	6:117465896~117467304	6_117466986	9.36e-13	L	Zm00001d037239	glycine-rich protein
Static local-eQTLs	WS1	Zm00001d037240	Glutathione S-transferase DHAR3 chloroplastic	6:117465896~117467304	6_117467304	4.75e-13	L	Zm00001d037239	glycine-rich protein
Static local-eQTLs	WS2	Zm00001d037240	Glutathione S-transferase DHAR3 chloroplastic	6:117465896~117467304	6_117466986	1.58e-09	L	Zm00001d037239	glycine-rich protein
Static local-eQTLs	WW	Zm00001d013298	/	5:7996346~7998045	5_7997857	1.63e-18	L	Zm00001d013296	ATP sulfurylase 1 chloroplastic
Static local-eQTLs	WS1	Zm00001d013298	/	5:7997857~7998045	5_7998035	1.77e-16	L	Zm00001d013296	ATP sulfurylase 1 chloroplastic
Static local-eQTLs	WS2	Zm00001d013298	/	5:7997857~7998045	5_7998035	1.87e-18	L	Zm00001d013296	ATP sulfurylase 1 chloroplastic
Static local-eQTLs	WW	Zm00001d029380	Splicing factor%2C arginine/serine-rich 2	1:68392482~68400282	1_68393721	5.49e-15	L	Zm00001d029380	Splicing factor%2C arginine/serine-rich 2
Static local-eQTLs	WS1	Zm00001d029380	Splicing factor%2C arginine/serine-rich 2	1:68392482~68400282	1_68393721	8.36e-17	L	Zm00001d029380	Splicing factor%2C arginine/serine-rich 2
Static local-eQTLs	WS2	Zm00001d029380	Splicing factor%2C arginine/serine-rich 2	1:68392482~68400282	1_68393721	1.16e-16	L	Zm00001d029380	Splicing factor%2C arginine/serine-rich 2
Static local-eQTLs	WW	Zm00001d052473	Protein FLX-like 3	4:190786927~190793642	4_190787852	3.88e-12	L	Zm00001d052472,Zm00001d052473	2-isopropylmalate synthase B ,\Protein FLX-like 3\""
Static local-eQTLs	WS1	Zm00001d052473	Protein FLX-like 3	4:190786927~190793642	4_190793642	5.81e-12	L	Zm00001d052472,Zm00001d052473	2-isopropylmalate synthase B ,\Protein FLX-like 3\""
Static local-eQTLs	WS2	Zm00001d052473	Protein FLX-like 3	4:190786927~190793642	4_190793642	7.14e-12	L	Zm00001d052472,Zm00001d052473	2-isopropylmalate synthase B ,\Protein FLX-like 3\""
Static local-eQTLs	WW	Zm00001d043726	AP-1 complex subunit mu-2	3:208446047~208453351	3_208450554	1.26e-13	L	Zm00001d043726,Zm00001d043727	AP-1 complex subunit mu-2,\ farnesyl diphosphate synthase3\""
Static local-eQTLs	WS1	Zm00001d043726	AP-1 complex subunit mu-2	3:208446047~208453351	3_208450554	2.98e-14	L	Zm00001d043726,Zm00001d043727	AP-1 complex subunit mu-2,\ farnesyl diphosphate synthase3\""
Static local-eQTLs	WS2	Zm00001d043726	AP-1 complex subunit mu-2	3:208446084~208453351	3_208452091	4.29e-11	L	Zm00001d043726,Zm00001d043727	AP-1 complex subunit mu-2,\ farnesyl diphosphate synthase3\""
Static local-eQTLs	WW	Zm00001d031902	Mediator of RNA polymerase II transcription subunit 31	1:206153076~206153535	1_206153535	1.22e-11	L	Zm00001d031902,Zm00001d031903	Mediator of RNA polymerase II transcription subunit 31,\/\""
Static local-eQTLs	WS1	Zm00001d031902	Mediator of RNA polymerase II transcription subunit 31	1:206153076~206153535	1_206153535	3.74e-13	L	Zm00001d031902,Zm00001d031903	Mediator of RNA polymerase II transcription subunit 31,\/\""
Static local-eQTLs	WS2	Zm00001d031902	Mediator of RNA polymerase II transcription subunit 31	1:206153076~206153535	1_206153535	9.34e-13	L	Zm00001d031902,Zm00001d031903	Mediator of RNA polymerase II transcription subunit 31,\/\""
Static local-eQTLs	WW	Zm00001d030849	Cyclin-A2	1:163154499~163161194	1_163154754	2.14e-14	L	Zm00001d030849,Zm00001d030850	Cyclin-A2 ,\Zinc finger protein 7 \""
Static local-eQTLs	WS1	Zm00001d030849	Cyclin-A2	1:163154754~163161193	1_163154754	2e-14	L	Zm00001d030849,Zm00001d030850	Cyclin-A2 ,\Zinc finger protein 7 \""
Static local-eQTLs	WS2	Zm00001d030849	Cyclin-A2	1:163154754~163161194	1_163154754	2.18e-15	L	Zm00001d030849,Zm00001d030850	Cyclin-A2 ,\Zinc finger protein 7 \""
Static local-eQTLs	WW	Zm00001d014525	Glycosyltransferase	5:51641271~51650620	5_51648999	1.73e-12	L	Zm00001d014526,Zm00001d014525	EH domain-containing protein 1,\Glycosyltransferase \""
Static local-eQTLs	WS1	Zm00001d014525	Glycosyltransferase	5:51639540~51650620	5_51650619	9.54e-10	L	Zm00001d014526,Zm00001d014525	EH domain-containing protein 1,\Glycosyltransferase \""
Static local-eQTLs	WS2	Zm00001d014525	Glycosyltransferase	5:51639540~51650620	5_51644566	4.88e-13	L	Zm00001d014526,Zm00001d014525	EH domain-containing protein 1,\Glycosyltransferase \""
Static local-eQTLs	WW	Zm00001d010620	proline-rich family protein	8:122053012~122055550	8_122054895	2.12e-11	L	Zm00001d010620	proline-rich family protein
Static local-eQTLs	WS1	Zm00001d010620	proline-rich family protein	8:122053012~122055550	8_122055134	1.33e-10	L	Zm00001d010620	proline-rich family protein
Static local-eQTLs	WS2	Zm00001d010620	proline-rich family protein	8:122053012~122057058	8_122055150	1.05e-12	L	Zm00001d010620	proline-rich family protein
Static local-eQTLs	WW	Zm00001d020128	BTB/POZ domain-containing protein	7:94593934~94595087	7_94594653	5.72e-12	L	Zm00001d020128	BTB/POZ domain-containing protein
Static local-eQTLs	WS1	Zm00001d020128	BTB/POZ domain-containing protein	7:94593934~94595087	7_94594659	8.72e-15	L	Zm00001d020128	BTB/POZ domain-containing protein
Static local-eQTLs	WS2	Zm00001d020128	BTB/POZ domain-containing protein	7:94593934~94595087	7_94594564	5.75e-14	L	Zm00001d020128	BTB/POZ domain-containing protein
Static local-eQTLs	WW	Zm00001d008641	Tha8%3B Thylakoid assembly8	8:15537685~15548011	8_15547677	7e-12	L	Zm00001d008640,Zm00001d008641,Zm00001d008642	Importin subunit alpha ,\Tha8%3B Thylakoid assembly8 \",\"Serine carboxypeptidase-like 27\""
Static local-eQTLs	WS1	Zm00001d008641	Tha8%3B Thylakoid assembly8	8:15537685~15548011	8_15547694	2.66e-13	L	Zm00001d008640,Zm00001d008641,Zm00001d008642	Importin subunit alpha ,\Tha8%3B Thylakoid assembly8 \",\"Serine carboxypeptidase-like 27\""
Static local-eQTLs	WS2	Zm00001d008641	Tha8%3B Thylakoid assembly8	8:15537685~15548011	8_15544478	5.98e-13	L	Zm00001d008640,Zm00001d008641,Zm00001d008642	Importin subunit alpha ,\Tha8%3B Thylakoid assembly8 \",\"Serine carboxypeptidase-like 27\""
Static local-eQTLs	WW	Zm00001d017529	copper ion binding	5:198869065~198873570	5_198871959	2.46e-15	L	Zm00001d017529	copper ion binding
Static local-eQTLs	WS1	Zm00001d017529	copper ion binding	5:198869065~198873876	5_198871959	5.8e-15	L	Zm00001d017529	copper ion binding
Static local-eQTLs	WS2	Zm00001d017529	copper ion binding	5:198869065~198873876	5_198871959	6.13e-12	L	Zm00001d017529	copper ion binding
Static local-eQTLs	WW	Zm00001d038946	Electron carrier/ electron transporter/ iron ion binding protein	6:167398907~167410047	6_167399083	2.6e-07	L	Zm00001d038944,Zm00001d038945,ENSRNA049449682,Zm00001d038946	Serine/threonine protein phosphatase 2A 57 kDa regulatory subunit B' iota isoform,\/\",\"tRNA-Glu for anticodon CUC\",\"Electron carrier/ electron transporter/ iron ion binding protein \""
Static local-eQTLs	WS1	Zm00001d038946	Electron carrier/ electron transporter/ iron ion binding protein	6:167398523~167410047	6_167399639	1.74e-07	L	Zm00001d038944,Zm00001d038945,ENSRNA049449682,Zm00001d038946	Serine/threonine protein phosphatase 2A 57 kDa regulatory subunit B' iota isoform,\/\",\"tRNA-Glu for anticodon CUC\",\"Electron carrier/ electron transporter/ iron ion binding protein \""
Static local-eQTLs	WS2	Zm00001d038946	Electron carrier/ electron transporter/ iron ion binding protein	6:167399083~167403005	6_167401117	3.16e-13	L	Zm00001d038944,Zm00001d038945,ENSRNA049449682,Zm00001d038946	Serine/threonine protein phosphatase 2A 57 kDa regulatory subunit B' iota isoform,\/\",\"tRNA-Glu for anticodon CUC\",\"Electron carrier/ electron transporter/ iron ion binding protein \""
Static local-eQTLs	WW	Zm00001d009586	/	8:71654576~71655031	8_71654850	1.59e-10	L	Zm00001d009586	/
Static local-eQTLs	WS1	Zm00001d009586	/	8:71654576~71655031	8_71654576	1.99e-09	L	Zm00001d009586	/
Static local-eQTLs	WS2	Zm00001d009586	/	8:71654576~71655031	8_71654850	7.48e-08	L	Zm00001d009586	/
Static local-eQTLs	WW	Zm00001d043490	3-hydroxyisobutyryl-CoA hydrolase-like protein 5	3:201674632~201681983	3_201677032	1.18e-19	L	Zm00001d043490,Zm00001d043491	3-hydroxyisobutyryl-CoA hydrolase-like protein 5,\Ethylene-responsive transcription factor 2 \""
Static local-eQTLs	WS1	Zm00001d043490	3-hydroxyisobutyryl-CoA hydrolase-like protein 5	3:201674632~201681983	3_201677032	9.82e-21	L	Zm00001d043490,Zm00001d043491	3-hydroxyisobutyryl-CoA hydrolase-like protein 5,\Ethylene-responsive transcription factor 2 \""
Static local-eQTLs	WS2	Zm00001d043490	3-hydroxyisobutyryl-CoA hydrolase-like protein 5	3:201674632~201681983	3_201677032	1.66e-20	L	Zm00001d043490,Zm00001d043491	3-hydroxyisobutyryl-CoA hydrolase-like protein 5,\Ethylene-responsive transcription factor 2 \""
Static local-eQTLs	WW	Zm00001d029122	Rapid ALkalinization Factor family protein	1:59022619~59031922	1_59027957	7.35e-12	L	Zm00001d029123,Zm00001d029124	cell cycle checkpoint control protein family,\40S ribosomal protein S21 \""
Static local-eQTLs	WS1	Zm00001d029122	Rapid ALkalinization Factor family protein	1:59023032~59031922	1_59027466	4.19e-10	L	Zm00001d029123,Zm00001d029124	cell cycle checkpoint control protein family,\40S ribosomal protein S21 \""
Static local-eQTLs	WS2	Zm00001d029122	Rapid ALkalinization Factor family protein	1:59022619~59031922	1_59027466	8.11e-10	L	Zm00001d029123,Zm00001d029124	cell cycle checkpoint control protein family,\40S ribosomal protein S21 \""
Static local-eQTLs	WW	Zm00001d024379	Xyloglucan endotransglucosylase/hydrolase protein 2	10:68164455~68165811	10_68165605	2.87e-12	L	Zm00001d024379	Xyloglucan endotransglucosylase/hydrolase protein 2
Static local-eQTLs	WS1	Zm00001d024379	Xyloglucan endotransglucosylase/hydrolase protein 2	10:68164698~68165811	10_68165605	3.54e-12	L	Zm00001d024379	Xyloglucan endotransglucosylase/hydrolase protein 2
Static local-eQTLs	WS2	Zm00001d024379	Xyloglucan endotransglucosylase/hydrolase protein 2	10:68164455~68165605	10_68164699	6.34e-12	L	Zm00001d024379	Xyloglucan endotransglucosylase/hydrolase protein 2
Static local-eQTLs	WW	Zm00001d007825	Plant Tudor-like RNA-binding protein	2:240363040~240378415	2_240368844	2.32e-14	L	Zm00001d007825,Zm00001d007826	Plant Tudor-like RNA-binding protein,\Peptidyl-prolyl cis-trans isomerase CYP63\""
Static local-eQTLs	WS1	Zm00001d007825	Plant Tudor-like RNA-binding protein	2:240363040~240378935	2_240365509	3.74e-16	L	Zm00001d007825,Zm00001d007826	Plant Tudor-like RNA-binding protein,\Peptidyl-prolyl cis-trans isomerase CYP63\""
Static local-eQTLs	WS2	Zm00001d007825	Plant Tudor-like RNA-binding protein	2:240363040~240378935	2_240365509	5.98e-16	L	Zm00001d007825,Zm00001d007826	Plant Tudor-like RNA-binding protein,\Peptidyl-prolyl cis-trans isomerase CYP63\""
Static local-eQTLs	WW	Zm00001d012884	FAD/NAD(P)-binding oxidoreductase family protein	5:1590116~1593576	5_1593473	3.34e-10	L	Zm00001d012884	FAD/NAD(P)-binding oxidoreductase family protein
Static local-eQTLs	WS1	Zm00001d012884	FAD/NAD(P)-binding oxidoreductase family protein	5:1590116~1593837	5_1593036	5.72e-12	L	Zm00001d012884	FAD/NAD(P)-binding oxidoreductase family protein
Static local-eQTLs	WS2	Zm00001d012884	FAD/NAD(P)-binding oxidoreductase family protein	5:1589523~1593837	5_1593111	1.72e-12	L	Zm00001d012884	FAD/NAD(P)-binding oxidoreductase family protein
Static local-eQTLs	WW	Zm00001d018523	26S proteasome non-ATPase regulatory subunit 12 homolog B	5:222467076~222474472	5_222469893	5.35e-10	L	Zm00001d018524,Zm00001d018523	O-fucosyltransferase family protein,\26S proteasome non-ATPase regulatory subunit 12 homolog B\""
Static local-eQTLs	WS1	Zm00001d018523	26S proteasome non-ATPase regulatory subunit 12 homolog B	5:222467076~222469841	5_222467182	1.49e-11	L	Zm00001d018524,Zm00001d018523	O-fucosyltransferase family protein,\26S proteasome non-ATPase regulatory subunit 12 homolog B\""
Static local-eQTLs	WS2	Zm00001d018523	26S proteasome non-ATPase regulatory subunit 12 homolog B	5:222462077~222474223	5_222467076	2.74e-12	L	Zm00001d018524,Zm00001d018523	O-fucosyltransferase family protein,\26S proteasome non-ATPase regulatory subunit 12 homolog B\""
Static local-eQTLs	WW	Zm00001d029498	/	1:73362969~73370736	1_73368739	4.51e-20	L	Zm00001d029498	/
Static local-eQTLs	WS1	Zm00001d029498	/	1:73362969~73370736	1_73369397	3.66e-21	L	Zm00001d029498	/
Static local-eQTLs	WS2	Zm00001d029498	/	1:73362969~73370047	1_73368739	3.17e-17	L	Zm00001d029498	/
Static local-eQTLs	WW	ENSRNA049475518	Small nucleolar RNA Z155	8:164529190~164530447	8_164529689	1.63e-12	L	ENSRNA049475525,ENSRNA049475518,ENSRNA049475560,ENSRNA049475551	Small nucleolar RNA R41,\Small nucleolar RNA Z155\",\"Small nucleolar RNA snoR100\",\"Small nucleolar RNA snoR77\""
Static local-eQTLs	WS1	ENSRNA049475518	Small nucleolar RNA Z155	8:164529190~164530447	8_164530442	7.92e-12	L	ENSRNA049475525,ENSRNA049475518,ENSRNA049475560,ENSRNA049475551	Small nucleolar RNA R41,\Small nucleolar RNA Z155\",\"Small nucleolar RNA snoR100\",\"Small nucleolar RNA snoR77\""
Static local-eQTLs	WS2	ENSRNA049475518	Small nucleolar RNA Z155	8:164529190~164530447	8_164530442	5.02e-15	L	ENSRNA049475525,ENSRNA049475518,ENSRNA049475560,ENSRNA049475551	Small nucleolar RNA R41,\Small nucleolar RNA Z155\",\"Small nucleolar RNA snoR100\",\"Small nucleolar RNA snoR77\""
Static local-eQTLs	WW	Zm00001d013027	Probable protein phosphatase 2C 55	5:3457576~3459801	5_3457795	1.8e-09	L	Zm00001d013027	Probable protein phosphatase 2C 55
Static local-eQTLs	WS1	Zm00001d013027	Probable protein phosphatase 2C 55	5:3457576~3458041	5_3457881	2.12e-09	L	Zm00001d013027	Probable protein phosphatase 2C 55
Static local-eQTLs	WS2	Zm00001d013027	Probable protein phosphatase 2C 55	5:3457795~3459801	5_3457795	8.25e-08	L	Zm00001d013027	Probable protein phosphatase 2C 55
Static local-eQTLs	WW	Zm00001d047976	Protein SHOOT GRAVITROPISM 5	9:146838080~146839322	9_146839322	3.84e-08	L	Zm00001d047976	Protein SHOOT GRAVITROPISM 5
Static local-eQTLs	WS1	Zm00001d047976	Protein SHOOT GRAVITROPISM 5	9:146834559~146839322	9_146838795	1.77e-10	L	Zm00001d047976	Protein SHOOT GRAVITROPISM 5
Static local-eQTLs	WS2	Zm00001d047976	Protein SHOOT GRAVITROPISM 5	9:146838080~146839322	9_146838795	1.62e-08	L	Zm00001d047976	Protein SHOOT GRAVITROPISM 5
Static local-eQTLs	WW	Zm00001d035515	Protein alx	6:30750630~30754790	6_30754790	3.81e-11	L	Zm00001d035514,Zm00001d035515	Transcription factor IIIA,\Protein alx \""
Static local-eQTLs	WS1	Zm00001d035515	Protein alx	6:30750630~30754790	6_30754790	5.46e-12	L	Zm00001d035514,Zm00001d035515	Transcription factor IIIA,\Protein alx \""
Static local-eQTLs	WS2	Zm00001d035515	Protein alx	6:30750452~30754790	6_30752539	3.77e-12	L	Zm00001d035514,Zm00001d035515	Transcription factor IIIA,\Protein alx \""
Static local-eQTLs	WW	Zm00001d000447	OSJNBa0041A02.21 protein; protein	192:24877~27431	192_26222	6.82e-11	L	Zm00001d000447	OSJNBa0041A02.21 protein; protein
Static local-eQTLs	WS1	Zm00001d000447	OSJNBa0041A02.21 protein; protein	192:24877~27444	192_26137	3.5e-10	L	Zm00001d000447	OSJNBa0041A02.21 protein; protein
Static local-eQTLs	WS2	Zm00001d000447	OSJNBa0041A02.21 protein; protein	192:24877~27431	192_24877	3.17e-09	L	Zm00001d000447	OSJNBa0041A02.21 protein; protein
Static local-eQTLs	WW	Zm00001d019186	Acyl carrier protein	7:20833696~20834428	7_20833696	1e-07	L	Zm00001d019186	Acyl carrier protein
Static local-eQTLs	WS1	Zm00001d019186	Acyl carrier protein	7:20833696~20834428	7_20833740	4.27e-08	L	Zm00001d019186	Acyl carrier protein
Static local-eQTLs	WS2	Zm00001d019186	Acyl carrier protein	7:20833696~20834428	7_20833696	9.57e-09	L	Zm00001d019186	Acyl carrier protein
Static local-eQTLs	WW	Zm00001d027633	Protein PIR	1:9578630~9584821	1_9584821	2.34e-08	L	Zm00001d027633	Protein PIR
Static local-eQTLs	WS1	Zm00001d027633	Protein PIR	1:9578630~9584821	1_9578630	9.27e-10	L	Zm00001d027633	Protein PIR
Static local-eQTLs	WS2	Zm00001d027633	Protein PIR	1:9578630~9584940	1_9584821	1.17e-14	L	Zm00001d027633	Protein PIR
Static local-eQTLs	WW	Zm00001d013176	EMB2756	5:5958590~5968714	5_5961014	1.2e-13	L	Zm00001d013176	EMB2756
Static local-eQTLs	WS1	Zm00001d013176	EMB2756	5:5958957~5962237	5_5960071	9.14e-12	L	Zm00001d013176	EMB2756
Static local-eQTLs	WS2	Zm00001d013176	EMB2756	5:5958590~5962237	5_5961014	5.78e-14	L	Zm00001d013176	EMB2756
Static local-eQTLs	WW	Zm00001d022619	minichromosome maintenance 10	7:181216452~181217248	7_181216738	4.7e-19	L	Zm00001d022619	minichromosome maintenance 10
Static local-eQTLs	WS1	Zm00001d022619	minichromosome maintenance 10	7:181216452~181217248	7_181216738	3.87e-20	L	Zm00001d022619	minichromosome maintenance 10
Static local-eQTLs	WS2	Zm00001d022619	minichromosome maintenance 10	7:181214009~181217248	7_181216738	4.51e-19	L	Zm00001d022619	minichromosome maintenance 10
Static local-eQTLs	WW	Zm00001d020853	Probable RNA 3'-terminal phosphate cyclase-like protein	7:134779478~134783349	7_134781372	1.14e-14	L	Zm00001d020853	Probable RNA 3'-terminal phosphate cyclase-like protein
Static local-eQTLs	WS1	Zm00001d020853	Probable RNA 3'-terminal phosphate cyclase-like protein	7:134779478~134783349	7_134780864	1.01e-13	L	Zm00001d020853	Probable RNA 3'-terminal phosphate cyclase-like protein
Static local-eQTLs	WS2	Zm00001d020853	Probable RNA 3'-terminal phosphate cyclase-like protein	7:134779478~134783349	7_134782176	4.47e-16	L	Zm00001d020853	Probable RNA 3'-terminal phosphate cyclase-like protein
Static local-eQTLs	WW	Zm00001d037605	GATA transcription factor 16	6:131420179~131421600	6_131420345	9.46e-16	L	Zm00001d037605	GATA transcription factor 16
Static local-eQTLs	WS1	Zm00001d037605	GATA transcription factor 16	6:131420179~131421600	6_131420396	5.13e-15	L	Zm00001d037605	GATA transcription factor 16
Static local-eQTLs	WS2	Zm00001d037605	GATA transcription factor 16	6:131420179~131421600	6_131420345	1.36e-15	L	Zm00001d037605	GATA transcription factor 16
Static local-eQTLs	WW	Zm00001d042400	/	3:164745542~164750195	3_164748978	1.38e-15	L	Zm00001d042400	/
Static local-eQTLs	WS1	Zm00001d042400	/	3:164745542~164750195	3_164745616	1.59e-16	L	Zm00001d042400	/
Static local-eQTLs	WS2	Zm00001d042400	/	3:164745542~164750195	3_164745616	6.59e-13	L	Zm00001d042400	/
Static local-eQTLs	WW	Zm00001d031026	Cell-cell signaling protein csgA-like	1:174127585~174131661	1_174128788	4.7e-12	L	Zm00001d031028	Peroxisome biogenesis protein 2
Static local-eQTLs	WS1	Zm00001d031026	Cell-cell signaling protein csgA-like	1:174127585~174131662	1_174127586	5.57e-13	L	Zm00001d031028	Peroxisome biogenesis protein 2
Static local-eQTLs	WS2	Zm00001d031026	Cell-cell signaling protein csgA-like	1:174127585~174131662	1_174127585	2.88e-17	L	Zm00001d031028	Peroxisome biogenesis protein 2
Static local-eQTLs	WW	Zm00001d031705	Haloacid dehalogenase-like hydrolase (HAD) superfamily protein	1:199015697~199019202	1_199015697	1.24e-12	L	Zm00001d031705	Haloacid dehalogenase-like hydrolase (HAD) superfamily protein
Static local-eQTLs	WS1	Zm00001d031705	Haloacid dehalogenase-like hydrolase (HAD) superfamily protein	1:199015697~199019202	1_199015697	4.55e-14	L	Zm00001d031705	Haloacid dehalogenase-like hydrolase (HAD) superfamily protein
Static local-eQTLs	WS2	Zm00001d031705	Haloacid dehalogenase-like hydrolase (HAD) superfamily protein	1:199015697~199019202	1_199015697	2.28e-12	L	Zm00001d031705	Haloacid dehalogenase-like hydrolase (HAD) superfamily protein
Static local-eQTLs	WW	Zm00001d021574	Protein LAZ1	7:156502621~156504122	7_156503882	1.96e-18	L	Zm00001d021574	Protein LAZ1
Static local-eQTLs	WS1	Zm00001d021574	Protein LAZ1	7:156489042~156493742	7_156491026	1.95e-19	L	Zm00001d021574	Protein LAZ1
Static local-eQTLs	WS2	Zm00001d021574	Protein LAZ1	7:156502621~156504122	7_156503882	1.48e-19	L	Zm00001d021574	Protein LAZ1
Static local-eQTLs	WW	Zm00001d044877	Glucan 13-beta-glucosidase	9:6282292~6286276	9_6286276	2.82e-11	L	Zm00001d044877	Glucan 13-beta-glucosidase
Static local-eQTLs	WS1	Zm00001d044877	Glucan 13-beta-glucosidase	9:6283365~6286276	9_6284556	2.47e-07	L	Zm00001d044877	Glucan 13-beta-glucosidase
Static local-eQTLs	WS2	Zm00001d044877	Glucan 13-beta-glucosidase	9:6282292~6284556	9_6283596	2.73e-11	L	Zm00001d044877	Glucan 13-beta-glucosidase
Static local-eQTLs	WW	Zm00001d046691	Cellulose synthase A catalytic subunit 5 [UDP- forming]	9:102515110~102517871	9_102516937	5.2e-08	L	Zm00001d046691	Cellulose synthase A catalytic subunit 5 [UDP- forming]
Static local-eQTLs	WS1	Zm00001d046691	Cellulose synthase A catalytic subunit 5 [UDP- forming]	9:102515110~102517871	9_102516937	1.09e-08	L	Zm00001d046691	Cellulose synthase A catalytic subunit 5 [UDP- forming]
Static local-eQTLs	WS2	Zm00001d046691	Cellulose synthase A catalytic subunit 5 [UDP- forming]	9:102515110~102517871	9_102516937	5.92e-08	L	Zm00001d046691	Cellulose synthase A catalytic subunit 5 [UDP- forming]
Static local-eQTLs	WW	Zm00001d010877	BRCT domain-containing DNA repair protein	8:131819826~131827312	8_131820675	2.77e-08	L	Zm00001d010877	BRCT domain-containing DNA repair protein
Static local-eQTLs	WS1	Zm00001d010877	BRCT domain-containing DNA repair protein	8:131819826~131825578	8_131820675	4.17e-08	L	Zm00001d010877	BRCT domain-containing DNA repair protein
Static local-eQTLs	WS2	Zm00001d010877	BRCT domain-containing DNA repair protein	8:131819946~131827195	8_131823135	4.54e-10	L	Zm00001d010877	BRCT domain-containing DNA repair protein
Static local-eQTLs	WW	Zm00001d047396	Dual specificity phosphatase Cdc25	9:128700195~128706635	9_128703409	1.35e-14	L	Zm00001d047396,Zm00001d047397	Dual specificity phosphatase Cdc25,\transmembrane protein G1P-related 1\""
Static local-eQTLs	WS1	Zm00001d047396	Dual specificity phosphatase Cdc25	9:128702410~128706635	9_128703470	4.64e-14	L	Zm00001d047396,Zm00001d047397	Dual specificity phosphatase Cdc25,\transmembrane protein G1P-related 1\""
Static local-eQTLs	WS2	Zm00001d047396	Dual specificity phosphatase Cdc25	9:128702410~128704876	9_128704756	6.92e-11	L	Zm00001d047396,Zm00001d047397	Dual specificity phosphatase Cdc25,\transmembrane protein G1P-related 1\""
Static local-eQTLs	WW	Zm00001d016358	Probable elongation factor 1-gamma 2	5:159037962~159038368	5_159038368	1.26e-07	L	Zm00001d016358	Probable elongation factor 1-gamma 2
Static local-eQTLs	WS1	Zm00001d016358	Probable elongation factor 1-gamma 2	5:159037962~159040516	5_159038368	7.76e-10	L	Zm00001d016358	Probable elongation factor 1-gamma 2
Static local-eQTLs	WS2	Zm00001d016358	Probable elongation factor 1-gamma 2	5:159038044~159043861	5_159038368	2.9e-10	L	Zm00001d016358	Probable elongation factor 1-gamma 2
Static local-eQTLs	WW	Zm00001d003198	eIF-2-alpha kinase GCN2	2:35374721~35388357	2_35383467	6.97e-14	L	Zm00001d003198	eIF-2-alpha kinase GCN2
Static local-eQTLs	WS1	Zm00001d003198	eIF-2-alpha kinase GCN2	2:35374721~35388357	2_35387397	7.99e-14	L	Zm00001d003198	eIF-2-alpha kinase GCN2
Static local-eQTLs	WS2	Zm00001d003198	eIF-2-alpha kinase GCN2	2:35374721~35388357	2_35387397	1.18e-14	L	Zm00001d003198	eIF-2-alpha kinase GCN2
Static local-eQTLs	WW	Zm00001d020702	Mitochondrial phosphate carrier protein 2 mitochondrial	7:129181576~129182962	7_129182086	3.41e-07	L	Zm00001d020703	G-type lectin S-receptor-like serine/threonine- protein kinase
Static local-eQTLs	WS1	Zm00001d020702	Mitochondrial phosphate carrier protein 2 mitochondrial	7:129181457~129183447	7_129182498	1.69e-08	L	Zm00001d020703	G-type lectin S-receptor-like serine/threonine- protein kinase
Static local-eQTLs	WS2	Zm00001d020702	Mitochondrial phosphate carrier protein 2 mitochondrial	7:129181576~129183641	7_129181744	1.88e-09	L	Zm00001d020703	G-type lectin S-receptor-like serine/threonine- protein kinase
Static local-eQTLs	WW	Zm00001d033585	leaf permease1	1:267909290~267910683	1_267909409	3.1e-12	L	Zm00001d033585,Zm00001d033586	leaf permease1,\/\""
Static local-eQTLs	WS1	Zm00001d033585	leaf permease1	1:267909007~267910691	1_267909625	3.57e-13	L	Zm00001d033585,Zm00001d033586	leaf permease1,\/\""
Static local-eQTLs	WS2	Zm00001d033585	leaf permease1	1:267909290~267910741	1_267909625	4.07e-11	L	Zm00001d033585,Zm00001d033586	leaf permease1,\/\""
Static local-eQTLs	WW	Zm00001d020046	Protein SAWADEE HOMEODOMAIN HOMOLOG 2	7:88531398~88549587	7_88542218	3.01e-13	L	Zm00001d020046	Protein SAWADEE HOMEODOMAIN HOMOLOG 2
Static local-eQTLs	WS1	Zm00001d020046	Protein SAWADEE HOMEODOMAIN HOMOLOG 2	7:88531398~88549587	7_88548943	1.8e-12	L	Zm00001d020046	Protein SAWADEE HOMEODOMAIN HOMOLOG 2
Static local-eQTLs	WS2	Zm00001d020046	Protein SAWADEE HOMEODOMAIN HOMOLOG 2	7:88531398~88549587	7_88542218	2.33e-12	L	Zm00001d020046	Protein SAWADEE HOMEODOMAIN HOMOLOG 2
Static local-eQTLs	WW	Zm00001d033954	CwfJ-like family protein	1:279578748~279584261	1_279582187	3.63e-10	L	Zm00001d033954	CwfJ-like family protein
Static local-eQTLs	WS1	Zm00001d033954	CwfJ-like family protein	1:279578748~279584261	1_279582187	9.34e-11	L	Zm00001d033954	CwfJ-like family protein
Static local-eQTLs	WS2	Zm00001d033954	CwfJ-like family protein	1:279578798~279584261	1_279579430	8.14e-11	L	Zm00001d033954	CwfJ-like family protein
Static local-eQTLs	WW	Zm00001d011825	Probable gamma-secretase subunit PEN-2	8:162158762~162163455	8_162160580	5.81e-11	L	Zm00001d011825	Probable gamma-secretase subunit PEN-2
Static local-eQTLs	WS1	Zm00001d011825	Probable gamma-secretase subunit PEN-2	8:162158762~162163455	8_162159734	3.61e-12	L	Zm00001d011825	Probable gamma-secretase subunit PEN-2
Static local-eQTLs	WS2	Zm00001d011825	Probable gamma-secretase subunit PEN-2	8:162158762~162163455	8_162160580	4.24e-14	L	Zm00001d011825	Probable gamma-secretase subunit PEN-2
Static local-eQTLs	WW	Zm00001d043384	Pentatricopeptide repeat-containing protein	3:198365187~198376752	3_198370266	1.39e-14	L	Zm00001d043384,Zm00001d043385,ENSRNA049441066,Zm00001d043386	Pentatricopeptide repeat-containing protein ,\/\",\"tRNA-Tyr for anticodon GUA\",\"Dynein light chain LC6%2C flagellar outer arm \""
Static local-eQTLs	WS1	Zm00001d043384	Pentatricopeptide repeat-containing protein	3:198365187~198376752	3_198370266	4.91e-13	L	Zm00001d043384,Zm00001d043385,ENSRNA049441066,Zm00001d043386	Pentatricopeptide repeat-containing protein ,\/\",\"tRNA-Tyr for anticodon GUA\",\"Dynein light chain LC6%2C flagellar outer arm \""
Static local-eQTLs	WS2	Zm00001d043384	Pentatricopeptide repeat-containing protein	3:198365166~198376752	3_198365187	8.63e-12	L	Zm00001d043384,Zm00001d043385,ENSRNA049441066,Zm00001d043386	Pentatricopeptide repeat-containing protein ,\/\",\"tRNA-Tyr for anticodon GUA\",\"Dynein light chain LC6%2C flagellar outer arm \""
Static local-eQTLs	WW	Zm00001d010493	F-box domain containing protein	8:117899505~117901999	8_117899733	8.27e-22	L	Zm00001d010493	F-box domain containing protein
Static local-eQTLs	WS1	Zm00001d010493	F-box domain containing protein	8:117899505~117901999	8_117899733	1.16e-19	L	Zm00001d010493	F-box domain containing protein
Static local-eQTLs	WS2	Zm00001d010493	F-box domain containing protein	8:117899505~117904658	8_117899733	2.58e-21	L	Zm00001d010493	F-box domain containing protein
Static local-eQTLs	WW	Zm00001d031418	Frataxin mitochondrial	1:189511944~189523551	1_189513695	1.12e-13	L	Zm00001d031419,Zm00001d031418	Calcium-binding protein PBP1,\Frataxin mitochondrial\""
Static local-eQTLs	WS1	Zm00001d031418	Frataxin mitochondrial	1:189511944~189525973	1_189514395	5.33e-17	L	Zm00001d031419,Zm00001d031418	Calcium-binding protein PBP1,\Frataxin mitochondrial\""
Static local-eQTLs	WS2	Zm00001d031418	Frataxin mitochondrial	1:189511944~189525973	1_189514395	1.07e-19	L	Zm00001d031419,Zm00001d031418	Calcium-binding protein PBP1,\Frataxin mitochondrial\""
Static local-eQTLs	WW	Zm00001d012073	/	8:167678488~167684286	8_167679673	4.36e-16	L	Zm00001d012074	Protein YLS7
Static local-eQTLs	WS1	Zm00001d012073	/	8:167678488~167684286	8_167679673	2.48e-15	L	Zm00001d012074	Protein YLS7
Static local-eQTLs	WS2	Zm00001d012073	/	8:167678488~167684286	8_167679673	7.08e-13	L	Zm00001d012074	Protein YLS7
Static local-eQTLs	WW	Zm00001d038027	/	6:145584822~145588909	6_145588728	2.07e-12	L	Zm00001d038027	/
Static local-eQTLs	WS1	Zm00001d038027	/	6:145584822~145588909	6_145588812	7.61e-12	L	Zm00001d038027	/
Static local-eQTLs	WS2	Zm00001d038027	/	6:145584822~145588909	6_145588812	6.64e-12	L	Zm00001d038027	/
Static local-eQTLs	WW	Zm00001d040310	/	3:37109684~37118516	3_37116302	8.31e-13	L	Zm00001d040310,Zm00001d040309	/,\Mediator-associated protein 2\""
Static local-eQTLs	WS1	Zm00001d040310	/	3:37109684~37118333	3_37116302	2.39e-12	L	Zm00001d040310,Zm00001d040309	/,\Mediator-associated protein 2\""
Static local-eQTLs	WS2	Zm00001d040310	/	3:37111102~37118333	3_37116302	5.3e-11	L	Zm00001d040310,Zm00001d040309	/,\Mediator-associated protein 2\""
Static local-eQTLs	WW	Zm00001d043174	Cytochrome P450 98A3	3:190624958~190627193	3_190626036	1.65e-15	L	Zm00001d043174	Cytochrome P450 98A3
Static local-eQTLs	WS1	Zm00001d043174	Cytochrome P450 98A3	3:190624958~190627193	3_190626237	2.05e-12	L	Zm00001d043174	Cytochrome P450 98A3
Static local-eQTLs	WS2	Zm00001d043174	Cytochrome P450 98A3	3:190624958~190627193	3_190625243	4.68e-13	L	Zm00001d043174	Cytochrome P450 98A3
Static local-eQTLs	WW	Zm00001d043069	/	3:188277825~188285482	3_188281765	7.37e-16	L	Zm00001d043068,Zm00001d043069	Putative pentatricopeptide repeat-containing protein ,\/\""
Static local-eQTLs	WS1	Zm00001d043069	/	3:188277825~188284898	3_188280609	1.42e-13	L	Zm00001d043068,Zm00001d043069	Putative pentatricopeptide repeat-containing protein ,\/\""
Static local-eQTLs	WS2	Zm00001d043069	/	3:188278118~188285482	3_188282634	2.63e-15	L	Zm00001d043068,Zm00001d043069	Putative pentatricopeptide repeat-containing protein ,\/\""
Static local-eQTLs	WW	Zm00001d027752	SH2 domain protein B	1:12631810~12631850	1_12631810	3.07e-07	L	Zm00001d027752	SH2 domain protein B
Static local-eQTLs	WS1	Zm00001d027752	SH2 domain protein B	1:12631810~12631994	1_12631810	1.43e-09	L	Zm00001d027752	SH2 domain protein B
Static local-eQTLs	WS2	Zm00001d027752	SH2 domain protein B	1:12631779~12632939	1_12632160	1.05e-08	L	Zm00001d027752	SH2 domain protein B
Static local-eQTLs	WW	Zm00001d024744	PTI1-like tyrosine-protein kinase 3	10:85868321~85873587	10_85868321	7.57e-13	L	Zm00001d024744,Zm00001d023135	PTI1-like tyrosine-protein kinase 3,\/\""
Static local-eQTLs	WS1	Zm00001d024744	PTI1-like tyrosine-protein kinase 3	10:85868321~85873587	10_85868321	6.87e-12	L	Zm00001d024744,Zm00001d023135	PTI1-like tyrosine-protein kinase 3,\/\""
Static local-eQTLs	WS2	Zm00001d024744	PTI1-like tyrosine-protein kinase 3	10:85868321~85873587	10_85873260	2.04e-10	L	Zm00001d024744,Zm00001d023135	PTI1-like tyrosine-protein kinase 3,\/\""
Static local-eQTLs	WW	Zm00001d022514	Pentatricopeptide repeat-containing protein	7:179171203~179175007	7_179172344	3.96e-10	L	Zm00001d022513,Zm00001d022514	Elongation factor 1-beta 2,\Pentatricopeptide repeat-containing protein \""
Static local-eQTLs	WS1	Zm00001d022514	Pentatricopeptide repeat-containing protein	7:179170319~179176466	7_179172620	7.96e-12	L	Zm00001d022513,Zm00001d022514	Elongation factor 1-beta 2,\Pentatricopeptide repeat-containing protein \""
Static local-eQTLs	WS2	Zm00001d022514	Pentatricopeptide repeat-containing protein	7:179170319~179176466	7_179172527	4.06e-12	L	Zm00001d022513,Zm00001d022514	Elongation factor 1-beta 2,\Pentatricopeptide repeat-containing protein \""
Static local-eQTLs	WW	Zm00001d029841	myosin heavy chain-related	1:89618116~89619135	1_89618116	1.64e-08	L	Zm00001d029841	myosin heavy chain-related
Static local-eQTLs	WS1	Zm00001d029841	myosin heavy chain-related	1:89618116~89619135	1_89618116	1.27e-11	L	Zm00001d029841	myosin heavy chain-related
Static local-eQTLs	WS2	Zm00001d029841	myosin heavy chain-related	1:89618116~89619135	1_89618116	7.2e-14	L	Zm00001d029841	myosin heavy chain-related
Static local-eQTLs	WW	Zm00001d030784	Expressed protein; protein	1:159575576~159585537	1_159578564	4.15e-12	L	Zm00001d030784	Expressed protein; protein
Static local-eQTLs	WS1	Zm00001d030784	Expressed protein; protein	1:159575576~159585537	1_159578857	1.47e-10	L	Zm00001d030784	Expressed protein; protein
Static local-eQTLs	WS2	Zm00001d030784	Expressed protein; protein	1:159575259~159585537	1_159578564	2.36e-15	L	Zm00001d030784	Expressed protein; protein
Static local-eQTLs	WW	Zm00001d004916	IQ domain-containing protein IQM3	2:148561129~148564172	2_148561792	5.56e-11	L	Zm00001d004916	IQ domain-containing protein IQM3
Static local-eQTLs	WS1	Zm00001d004916	IQ domain-containing protein IQM3	2:148561129~148564172	2_148561129	1.01e-08	L	Zm00001d004916	IQ domain-containing protein IQM3
Static local-eQTLs	WS2	Zm00001d004916	IQ domain-containing protein IQM3	2:148561129~148564172	2_148561129	4.2e-12	L	Zm00001d004916	IQ domain-containing protein IQM3
Static local-eQTLs	WW	Zm00001d040563	/	3:50101806~50103832	3_50102064	1.11e-08	L	Zm00001d040563,Zm00001d000527	/,\/\""
Static local-eQTLs	WS1	Zm00001d040563	/	3:50101915~50103832	3_50103296	1.78e-08	L	Zm00001d040563,Zm00001d000527	/,\/\""
Static local-eQTLs	WS2	Zm00001d040563	/	3:50101806~50103832	3_50103296	6.96e-10	L	Zm00001d040563,Zm00001d000527	/,\/\""
Static local-eQTLs	WW	Zm00001d034189	CASP-like protein 12	1:286081228~286084498	1_286081321	1.62e-09	L	Zm00001d034189	CASP-like protein 12
Static local-eQTLs	WS1	Zm00001d034189	CASP-like protein 12	1:286081228~286084502	1_286081321	2.03e-08	L	Zm00001d034189	CASP-like protein 12
Static local-eQTLs	WS2	Zm00001d034189	CASP-like protein 12	1:286081228~286084506	1_286081321	1.44e-09	L	Zm00001d034189	CASP-like protein 12
Static local-eQTLs	WW	Zm00001d044630	Suppressor of mec-8 and unc-52 protein homolog 2	3:233620849~233628504	3_233627076	7.84e-16	L	Zm00001d044630	Suppressor of mec-8 and unc-52 protein homolog 2
Static local-eQTLs	WS1	Zm00001d044630	Suppressor of mec-8 and unc-52 protein homolog 2	3:233620849~233628504	3_233627076	1.44e-14	L	Zm00001d044630	Suppressor of mec-8 and unc-52 protein homolog 2
Static local-eQTLs	WS2	Zm00001d044630	Suppressor of mec-8 and unc-52 protein homolog 2	3:233620849~233628504	3_233627076	8.8e-15	L	Zm00001d044630	Suppressor of mec-8 and unc-52 protein homolog 2
Static local-eQTLs	WW	Zm00001d012933	Mitotic-spindle organizing protein 1A	5:2195091~2195441	5_2195195	3.56e-13	L	Zm00001d012933	Mitotic-spindle organizing protein 1A
Static local-eQTLs	WS1	Zm00001d012933	Mitotic-spindle organizing protein 1A	5:2195195~2195441	5_2195354	6.64e-12	L	Zm00001d012933	Mitotic-spindle organizing protein 1A
Static local-eQTLs	WS2	Zm00001d012933	Mitotic-spindle organizing protein 1A	5:2195091~2197718	5_2195195	1.4e-12	L	Zm00001d012933	Mitotic-spindle organizing protein 1A
Static local-eQTLs	WW	Zm00001d012242	HSP40/DnaJ peptide-binding protein	8:170791303~170792900	8_170791303	8.27e-09	L	Zm00001d012242	HSP40/DnaJ peptide-binding protein
Static local-eQTLs	WS1	Zm00001d012242	HSP40/DnaJ peptide-binding protein	8:170791303~170792746	8_170792744	4.31e-09	L	Zm00001d012242	HSP40/DnaJ peptide-binding protein
Static local-eQTLs	WS2	Zm00001d012242	HSP40/DnaJ peptide-binding protein	8:170791688~170792900	8_170792746	3.23e-08	L	Zm00001d012242	HSP40/DnaJ peptide-binding protein
Static local-eQTLs	WW	Zm00001d013861	RNA-binding CRS1 / YhbY (CRM) domain protein	5:23154694~23157614	5_23157132	6.01e-14	L	Zm00001d013861	RNA-binding CRS1 / YhbY (CRM) domain protein
Static local-eQTLs	WS1	Zm00001d013861	RNA-binding CRS1 / YhbY (CRM) domain protein	5:23154581~23157614	5_23157132	1.54e-14	L	Zm00001d013861	RNA-binding CRS1 / YhbY (CRM) domain protein
Static local-eQTLs	WS2	Zm00001d013861	RNA-binding CRS1 / YhbY (CRM) domain protein	5:23154581~23157614	5_23157132	4.33e-14	L	Zm00001d013861	RNA-binding CRS1 / YhbY (CRM) domain protein
Static local-eQTLs	WW	Zm00001d011927	Phospholipid/glycerol acyltransferase family protein	8:164778341~164793121	8_164788084	2.42e-12	L	Zm00001d011926,Zm00001d011927,Zm00001d011928,Zm00001d011929	Protein LURP-one-related 2,\Phospholipid/glycerol acyltransferase family protein\",\"ARM repeat superfamily protein\",\"Heparan-alpha-glucosaminide N-acetyltransferase\""
Static local-eQTLs	WS1	Zm00001d011927	Phospholipid/glycerol acyltransferase family protein	8:164781538~164793121	8_164785431	1.95e-12	L	Zm00001d011926,Zm00001d011927,Zm00001d011928,Zm00001d011929	Protein LURP-one-related 2,\Phospholipid/glycerol acyltransferase family protein\",\"ARM repeat superfamily protein\",\"Heparan-alpha-glucosaminide N-acetyltransferase\""
Static local-eQTLs	WS2	Zm00001d011927	Phospholipid/glycerol acyltransferase family protein	8:164775109~164793121	8_164788257	5.69e-13	L	Zm00001d011926,Zm00001d011927,Zm00001d011928,Zm00001d011929	Protein LURP-one-related 2,\Phospholipid/glycerol acyltransferase family protein\",\"ARM repeat superfamily protein\",\"Heparan-alpha-glucosaminide N-acetyltransferase\""
Static local-eQTLs	WW	Zm00001d031963	Low molecular weight protein-tyrosine-phosphatase slr0328	1:208073058~208080022	1_208074842	1.47e-16	L	Zm00001d031962,Zm00001d031963	/,\Low molecular weight protein-tyrosine-phosphatase slr0328 \""
Static local-eQTLs	WS1	Zm00001d031963	Low molecular weight protein-tyrosine-phosphatase slr0328	1:208073063~208080022	1_208074842	3.96e-18	L	Zm00001d031962,Zm00001d031963	/,\Low molecular weight protein-tyrosine-phosphatase slr0328 \""
Static local-eQTLs	WS2	Zm00001d031963	Low molecular weight protein-tyrosine-phosphatase slr0328	1:208072475~208080022	1_208076792	2.26e-08	L	Zm00001d031962,Zm00001d031963	/,\Low molecular weight protein-tyrosine-phosphatase slr0328 \""
Static local-eQTLs	WW	Zm00001d042372	Peptidyl-prolyl cis-trans isomerase	3:163614588~163616408	3_163616408	3.15e-08	L	Zm00001d042372	Peptidyl-prolyl cis-trans isomerase
Static local-eQTLs	WS1	Zm00001d042372	Peptidyl-prolyl cis-trans isomerase	3:163615102~163617260	3_163616408	7.98e-11	L	Zm00001d042372	Peptidyl-prolyl cis-trans isomerase
Static local-eQTLs	WS2	Zm00001d042372	Peptidyl-prolyl cis-trans isomerase	3:163616408~163621012	3_163617191	1.44e-10	L	Zm00001d042372	Peptidyl-prolyl cis-trans isomerase
Static local-eQTLs	WW	Zm00001d046274	/	9:77369196~77374866	9_77371237	2.29e-08	L	Zm00001d046272,Zm00001d046273,Zm00001d046274	initiator tRNA phosphoribosyl transferase family protein,\initiator tRNA phosphoribosyl transferase family protein\",\"/\""
Static local-eQTLs	WS1	Zm00001d046274	/	9:77371237~77374738	9_77371237	1.96e-08	L	Zm00001d046272,Zm00001d046273,Zm00001d046274	initiator tRNA phosphoribosyl transferase family protein,\initiator tRNA phosphoribosyl transferase family protein\",\"/\""
Static local-eQTLs	WS2	Zm00001d046274	/	9:77369196~77374866	9_77371237	3.02e-11	L	Zm00001d046272,Zm00001d046273,Zm00001d046274	initiator tRNA phosphoribosyl transferase family protein,\initiator tRNA phosphoribosyl transferase family protein\",\"/\""
Static local-eQTLs	WW	Zm00001d014696	3-phosphoinositide-dependent protein kinase-1	5:59766835~59774253	5_59771898	1.26e-18	L	Zm00001d014696	3-phosphoinositide-dependent protein kinase-1
Static local-eQTLs	WS1	Zm00001d014696	3-phosphoinositide-dependent protein kinase-1	5:59766835~59774253	5_59771898	4.98e-18	L	Zm00001d014696	3-phosphoinositide-dependent protein kinase-1
Static local-eQTLs	WS2	Zm00001d014696	3-phosphoinositide-dependent protein kinase-1	5:59766835~59774253	5_59768174	1.11e-14	L	Zm00001d014696	3-phosphoinositide-dependent protein kinase-1
Static local-eQTLs	WW	Zm00001d038904	Threonine synthase 1 chloroplastic	6:166751792~166756875	6_166756734	8.26e-12	L	Zm00001d038903,Zm00001d001474,Zm00001d038904	Peptidyl-tRNA hydrolase chloroplastic,\/\",\"Threonine synthase 1 chloroplastic\""
Static local-eQTLs	WS1	Zm00001d038904	Threonine synthase 1 chloroplastic	6:166751792~166756875	6_166756734	3.76e-14	L	Zm00001d038903,Zm00001d001474,Zm00001d038904	Peptidyl-tRNA hydrolase chloroplastic,\/\",\"Threonine synthase 1 chloroplastic\""
Static local-eQTLs	WS2	Zm00001d038904	Threonine synthase 1 chloroplastic	6:166751792~166756875	6_166756734	1.52e-16	L	Zm00001d038903,Zm00001d001474,Zm00001d038904	Peptidyl-tRNA hydrolase chloroplastic,\/\",\"Threonine synthase 1 chloroplastic\""
Static local-eQTLs	WW	Zm00001d029653	methyltransferases;copper ion binding	1:81455119~81459440	1_81459001	5.1e-16	L	Zm00001d029653	methyltransferases;copper ion binding
Static local-eQTLs	WS1	Zm00001d029653	methyltransferases;copper ion binding	1:81455119~81459440	1_81459001	2.81e-15	L	Zm00001d029653	methyltransferases;copper ion binding
Static local-eQTLs	WS2	Zm00001d029653	methyltransferases;copper ion binding	1:81455119~81459001	1_81458999	3.43e-17	L	Zm00001d029653	methyltransferases;copper ion binding
Static local-eQTLs	WW	Zm00001d046323	/	9:80350779~80360420	9_80351532	1.24e-18	L	Zm00001d046322,Zm00001d046323	Putative FAD-binding Berberine family protein ,\/\""
Static local-eQTLs	WS1	Zm00001d046323	/	9:80350779~80360420	9_80351532	1.06e-18	L	Zm00001d046322,Zm00001d046323	Putative FAD-binding Berberine family protein ,\/\""
Static local-eQTLs	WS2	Zm00001d046323	/	9:80350779~80360420	9_80351532	5.81e-18	L	Zm00001d046322,Zm00001d046323	Putative FAD-binding Berberine family protein ,\/\""
Static local-eQTLs	WW	Zm00001d032409	Sugar transport protein 1	1:225830145~225834063	1_225833781	2.02e-11	L	Zm00001d032409	Sugar transport protein 1
Static local-eQTLs	WS1	Zm00001d032409	Sugar transport protein 1	1:225830204~225834063	1_225833781	2.83e-12	L	Zm00001d032409	Sugar transport protein 1
Static local-eQTLs	WS2	Zm00001d032409	Sugar transport protein 1	1:225830204~225834063	1_225833781	4.28e-10	L	Zm00001d032409	Sugar transport protein 1
Static local-eQTLs	WW	Zm00001d010627	Protein LURP-one-related 8	8:122237995~122239945	8_122239768	7.03e-14	L	Zm00001d010625	Transducin/WD40 repeat-like superfamily protein
Static local-eQTLs	WS1	Zm00001d010627	Protein LURP-one-related 8	8:122237995~122239945	8_122239768	4.48e-11	L	Zm00001d010625	Transducin/WD40 repeat-like superfamily protein
Static local-eQTLs	WS2	Zm00001d010627	Protein LURP-one-related 8	8:122237995~122239945	8_122237995	3.56e-11	L	Zm00001d010625	Transducin/WD40 repeat-like superfamily protein
Static local-eQTLs	WW	Zm00001d038532	Non-specific lipid transfer protein GPI-anchored 2	6:159375288~159386530	6_159382008	1.39e-11	L	Zm00001d038531,Zm00001d038532,Zm00001d038533	Probable prolyl 4-hydroxylase 4,\Non-specific lipid transfer protein GPI-anchored 2\",\" centromeric histone H3\""
Static local-eQTLs	WS1	Zm00001d038532	Non-specific lipid transfer protein GPI-anchored 2	6:159375288~159383042	6_159380848	1.12e-12	L	Zm00001d038531,Zm00001d038532,Zm00001d038533	Probable prolyl 4-hydroxylase 4,\Non-specific lipid transfer protein GPI-anchored 2\",\" centromeric histone H3\""
Static local-eQTLs	WS2	Zm00001d038532	Non-specific lipid transfer protein GPI-anchored 2	6:159375162~159382008	6_159375290	1.37e-12	L	Zm00001d038531,Zm00001d038532,Zm00001d038533	Probable prolyl 4-hydroxylase 4,\Non-specific lipid transfer protein GPI-anchored 2\",\" centromeric histone H3\""
Static local-eQTLs	WW	Zm00001d048481	Remorin family protein	9:157030462~157030611	9_157030546	6.01e-09	L	Zm00001d048481	Remorin family protein
Static local-eQTLs	WS1	Zm00001d048481	Remorin family protein	9:157030462~157030611	9_157030462	3.47e-11	L	Zm00001d048481	Remorin family protein
Static local-eQTLs	WS2	Zm00001d048481	Remorin family protein	9:157030462~157034186	9_157030462	1.44e-13	L	Zm00001d048481	Remorin family protein
Static local-eQTLs	WW	Zm00001d025950	Autophagy-related protein 13a	10:134554120~134559455	10_134554468	7.2e-13	L	Zm00001d025950	Autophagy-related protein 13a
Static local-eQTLs	WS1	Zm00001d025950	Autophagy-related protein 13a	10:134554444~134559455	10_134558434	1.24e-12	L	Zm00001d025950	Autophagy-related protein 13a
Static local-eQTLs	WS2	Zm00001d025950	Autophagy-related protein 13a	10:134554444~134558951	10_134558530	3.67e-12	L	Zm00001d025950	Autophagy-related protein 13a
Static local-eQTLs	WW	Zm00001d037921	/	6:142013527~142016224	6_142013624	1.11e-10	L	Zm00001d037921	/
Static local-eQTLs	WS1	Zm00001d037921	/	6:142013527~142016224	6_142013624	3.21e-12	L	Zm00001d037921	/
Static local-eQTLs	WS2	Zm00001d037921	/	6:142013527~142016224	6_142013624	1.05e-15	L	Zm00001d037921	/
Static local-eQTLs	WW	Zm00001d051442	Probable methyltransferase PMT15	4:158810428~158811873	4_158810533	6.66e-11	L	Zm00001d051442	Probable methyltransferase PMT15
Static local-eQTLs	WS1	Zm00001d051442	Probable methyltransferase PMT15	4:158810428~158810804	4_158810516	5.32e-12	L	Zm00001d051442	Probable methyltransferase PMT15
Static local-eQTLs	WS2	Zm00001d051442	Probable methyltransferase PMT15	4:158810428~158810804	4_158810628	6.29e-09	L	Zm00001d051442	Probable methyltransferase PMT15
Static local-eQTLs	WW	Zm00001d011565	Putative ubiquitin-conjugating enzyme family%3B Ubiquitin-conjugating enzyme E2 N	8:154584853~154588443	8_154586710	5.54e-12	L	Zm00001d011565	Putative ubiquitin-conjugating enzyme family%3B Ubiquitin-conjugating enzyme E2 N
Static local-eQTLs	WS1	Zm00001d011565	Putative ubiquitin-conjugating enzyme family%3B Ubiquitin-conjugating enzyme E2 N	8:154584727~154588443	8_154586488	4.25e-15	L	Zm00001d011565	Putative ubiquitin-conjugating enzyme family%3B Ubiquitin-conjugating enzyme E2 N
Static local-eQTLs	WS2	Zm00001d011565	Putative ubiquitin-conjugating enzyme family%3B Ubiquitin-conjugating enzyme E2 N	8:154584853~154588443	8_154585280	4.89e-15	L	Zm00001d011565	Putative ubiquitin-conjugating enzyme family%3B Ubiquitin-conjugating enzyme E2 N
Static local-eQTLs	WW	Zm00001d014649	Disease resistance protein RPM1	5:57182155~57196057	5_57194503	7.13e-15	L	Zm00001d014648,Zm00001d014649	oligopeptide transporter-like protein,\Disease resistance protein RPM1\""
Static local-eQTLs	WS1	Zm00001d014649	Disease resistance protein RPM1	5:57182155~57196057	5_57194503	8.87e-17	L	Zm00001d014648,Zm00001d014649	oligopeptide transporter-like protein,\Disease resistance protein RPM1\""
Static local-eQTLs	WS2	Zm00001d014649	Disease resistance protein RPM1	5:57182155~57196057	5_57194503	8.82e-15	L	Zm00001d014648,Zm00001d014649	oligopeptide transporter-like protein,\Disease resistance protein RPM1\""
Static local-eQTLs	WW	Zm00001d012479	/	8:175281092~175281988	8_175281092	7.42e-12	L	Zm00001d012479	/
Static local-eQTLs	WS1	Zm00001d012479	/	8:175281092~175281260	8_175281242	7.37e-12	L	Zm00001d012479	/
Static local-eQTLs	WS2	Zm00001d012479	/	8:175281092~175281260	8_175281242	1.05e-09	L	Zm00001d012479	/
Static local-eQTLs	WW	Zm00001d033256	Patatin-like protein 6	1:256168009~256171120	1_256171042	2.33e-15	L	Zm00001d033256	Patatin-like protein 6
Static local-eQTLs	WS1	Zm00001d033256	Patatin-like protein 6	1:256168009~256171155	1_256171042	5.01e-13	L	Zm00001d033256	Patatin-like protein 6
Static local-eQTLs	WS2	Zm00001d033256	Patatin-like protein 6	1:256167528~256171265	1_256171042	2.97e-13	L	Zm00001d033256	Patatin-like protein 6
Static local-eQTLs	WW	Zm00001d004956	galactono lactone dehydrogenase1	2:150582628~150583250	2_150583250	1.47e-10	L	Zm00001d004956	galactono lactone dehydrogenase1
Static local-eQTLs	WS1	Zm00001d004956	galactono lactone dehydrogenase1	2:150578627~150583250	2_150583250	3.51e-09	L	Zm00001d004956	galactono lactone dehydrogenase1
Static local-eQTLs	WS2	Zm00001d004956	galactono lactone dehydrogenase1	2:150582628~150583250	2_150582822	5.9e-09	L	Zm00001d004956	galactono lactone dehydrogenase1
Static local-eQTLs	WW	Zm00001d024016	zinc finger (Ran-binding) family protein	10:37077829~37093715	10_37079920	9.54e-19	L	Zm00001d024016,Zm00001d024017,Zm00001d024018	zinc finger (Ran-binding) family protein,\P-loop containing nucleoside triphosphate hydrolases superfamily protein\",\"P-loop containing nucleoside triphosphate hydrolases superfamily protein\""
Static local-eQTLs	WS1	Zm00001d024016	zinc finger (Ran-binding) family protein	10:37077829~37093715	10_37086139	5.79e-19	L	Zm00001d024016,Zm00001d024017,Zm00001d024018	zinc finger (Ran-binding) family protein,\P-loop containing nucleoside triphosphate hydrolases superfamily protein\",\"P-loop containing nucleoside triphosphate hydrolases superfamily protein\""
Static local-eQTLs	WS2	Zm00001d024016	zinc finger (Ran-binding) family protein	10:37077829~37093715	10_37086139	7.46e-17	L	Zm00001d024016,Zm00001d024017,Zm00001d024018	zinc finger (Ran-binding) family protein,\P-loop containing nucleoside triphosphate hydrolases superfamily protein\",\"P-loop containing nucleoside triphosphate hydrolases superfamily protein\""
Static local-eQTLs	WW	Zm00001d009118	Adenine nucleotide alpha hydrolases-like superfamily protein	8:37517819~37524605	8_37520833	3.9e-17	L	Zm00001d009118,Zm00001d009117	Adenine nucleotide alpha hydrolases-like superfamily protein,\60S ribosomal protein L29 \""
Static local-eQTLs	WS1	Zm00001d009118	Adenine nucleotide alpha hydrolases-like superfamily protein	8:37517819~37524605	8_37520833	1.12e-14	L	Zm00001d009118,Zm00001d009117	Adenine nucleotide alpha hydrolases-like superfamily protein,\60S ribosomal protein L29 \""
Static local-eQTLs	WS2	Zm00001d009118	Adenine nucleotide alpha hydrolases-like superfamily protein	8:37517819~37521136	8_37520833	7.19e-19	L	Zm00001d009118,Zm00001d009117	Adenine nucleotide alpha hydrolases-like superfamily protein,\60S ribosomal protein L29 \""
Static local-eQTLs	WW	Zm00001d017150	Eukaryotic translation initiation factor eIF2A family protein	5:187063725~187080156	5_187070315	1.48e-07	L	Zm00001d017149,Zm00001d017151,Zm00001d017150	Serine/threonine protein kinase,\glycine-rich protein\",\"Eukaryotic translation initiation factor eIF2A family protein\""
Static local-eQTLs	WS1	Zm00001d017150	Eukaryotic translation initiation factor eIF2A family protein	5:187063725~187080084	5_187068067	8.62e-12	L	Zm00001d017149,Zm00001d017151,Zm00001d017150	Serine/threonine protein kinase,\glycine-rich protein\",\"Eukaryotic translation initiation factor eIF2A family protein\""
Static local-eQTLs	WS2	Zm00001d017150	Eukaryotic translation initiation factor eIF2A family protein	5:187063725~187080156	5_187068067	1.01e-09	L	Zm00001d017149,Zm00001d017151,Zm00001d017150	Serine/threonine protein kinase,\glycine-rich protein\",\"Eukaryotic translation initiation factor eIF2A family protein\""
Static local-eQTLs	WW	Zm00001d023583	Dynamin-like protein ARC5	10:10833008~10840114	10_10836076	1.41e-18	L	Zm00001d023584,Zm00001d023583	/,\Dynamin-like protein ARC5\""
Static local-eQTLs	WS1	Zm00001d023583	Dynamin-like protein ARC5	10:10833008~10840114	10_10835253	4.46e-18	L	Zm00001d023584,Zm00001d023583	/,\Dynamin-like protein ARC5\""
Static local-eQTLs	WS2	Zm00001d023583	Dynamin-like protein ARC5	10:10833008~10840114	10_10835253	2.46e-19	L	Zm00001d023584,Zm00001d023583	/,\Dynamin-like protein ARC5\""
Static local-eQTLs	WW	Zm00001d031554	Type II inositol polyphosphate 5-phosphatase 15	1:194113167~194118201	1_194113948	4.39e-08	L	Zm00001d031554	Type II inositol polyphosphate 5-phosphatase 15
Static local-eQTLs	WS1	Zm00001d031554	Type II inositol polyphosphate 5-phosphatase 15	1:194113167~194118201	1_194113729	1.52e-10	L	Zm00001d031554	Type II inositol polyphosphate 5-phosphatase 15
Static local-eQTLs	WS2	Zm00001d031554	Type II inositol polyphosphate 5-phosphatase 15	1:194113167~194113948	1_194113948	6.31e-08	L	Zm00001d031554	Type II inositol polyphosphate 5-phosphatase 15
Static local-eQTLs	WW	Zm00001d051690	Putative RING zinc finger domain superfamily protein isoform 1%3B Putative RING zinc finger domain superfamily protein isoform 2	4:166833959~166833996	4_166833983	2.86e-09	L	Zm00001d051690	Putative RING zinc finger domain superfamily protein isoform 1%3B Putative RING zinc finger domain superfamily protein isoform 2
Static local-eQTLs	WS1	Zm00001d051690	Putative RING zinc finger domain superfamily protein isoform 1%3B Putative RING zinc finger domain superfamily protein isoform 2	4:166833788~166833996	4_166833983	2.84e-10	L	Zm00001d051690	Putative RING zinc finger domain superfamily protein isoform 1%3B Putative RING zinc finger domain superfamily protein isoform 2
Static local-eQTLs	WS2	Zm00001d051690	Putative RING zinc finger domain superfamily protein isoform 1%3B Putative RING zinc finger domain superfamily protein isoform 2	4:166833788~166833996	4_166833983	2.97e-09	L	Zm00001d051690	Putative RING zinc finger domain superfamily protein isoform 1%3B Putative RING zinc finger domain superfamily protein isoform 2
Static local-eQTLs	WW	Zm00001d039888	/	3:17696662~17699496	3_17699435	2.21e-13	L	Zm00001d039887	Protein apaG
Static local-eQTLs	WS1	Zm00001d039888	/	3:17696662~17699496	3_17699435	7.63e-13	L	Zm00001d039887	Protein apaG
Static local-eQTLs	WS2	Zm00001d039888	/	3:17696662~17699496	3_17699435	3.38e-12	L	Zm00001d039887	Protein apaG
Static local-eQTLs	WW	Zm00001d032300	Major facilitator superfamily protein	1:221083272~221084455	1_221084185	2.49e-10	L	Zm00001d032300	Major facilitator superfamily protein
Static local-eQTLs	WS1	Zm00001d032300	Major facilitator superfamily protein	1:221083272~221084455	1_221084132	1.99e-10	L	Zm00001d032300	Major facilitator superfamily protein
Static local-eQTLs	WS2	Zm00001d032300	Major facilitator superfamily protein	1:221084132~221084455	1_221084132	2.37e-07	L	Zm00001d032300	Major facilitator superfamily protein
Static local-eQTLs	WW	Zm00001d020178	Retinol dehydrogenase 13	7:97690230~97700354	7_97693448	1.48e-10	L	Zm00001d020178	Retinol dehydrogenase 13
Static local-eQTLs	WS1	Zm00001d020178	Retinol dehydrogenase 13	7:97690230~97700354	7_97693448	2.34e-18	L	Zm00001d020178	Retinol dehydrogenase 13
Static local-eQTLs	WS2	Zm00001d020178	Retinol dehydrogenase 13	7:97690250~97700354	7_97693448	5.47e-13	L	Zm00001d020178	Retinol dehydrogenase 13
Static local-eQTLs	WW	Zm00001d000178	Autophagy-related protein 3	26:132647~138162	26_138064	2.55e-20	L	Zm00001d000178	Autophagy-related protein 3
Static local-eQTLs	WS1	Zm00001d000178	Autophagy-related protein 3	26:132647~138162	26_134851	1.92e-19	L	Zm00001d000178	Autophagy-related protein 3
Static local-eQTLs	WS2	Zm00001d000178	Autophagy-related protein 3	26:132647~138162	26_135155	6.24e-20	L	Zm00001d000178	Autophagy-related protein 3
Static local-eQTLs	WW	Zm00001d049714	DNA-binding bromodomain-containing protein	4:41260924~41265784	4_41261146	3.56e-12	L	Zm00001d049714	DNA-binding bromodomain-containing protein
Static local-eQTLs	WS1	Zm00001d049714	DNA-binding bromodomain-containing protein	4:41260924~41265784	4_41261146	2.16e-12	L	Zm00001d049714	DNA-binding bromodomain-containing protein
Static local-eQTLs	WS2	Zm00001d049714	DNA-binding bromodomain-containing protein	4:41261146~41263029	4_41261146	2.84e-08	L	Zm00001d049714	DNA-binding bromodomain-containing protein
Static local-eQTLs	WW	Zm00001d036018	V-type proton ATPase subunit e1	6:66393272~66397753	6_66397587	1.78e-10	L	Zm00001d036018	V-type proton ATPase subunit e1
Static local-eQTLs	WS1	Zm00001d036018	V-type proton ATPase subunit e1	6:66393662~66397753	6_66397623	2.27e-09	L	Zm00001d036018	V-type proton ATPase subunit e1
Static local-eQTLs	WS2	Zm00001d036018	V-type proton ATPase subunit e1	6:66393662~66397753	6_66396770	8.15e-10	L	Zm00001d036018	V-type proton ATPase subunit e1
Static local-eQTLs	WW	Zm00001d035526	Kinesin-like protein KIN-5D	6:31115398~31119447	6_31118459	5.57e-13	L	Zm00001d035526	Kinesin-like protein KIN-5D
Static local-eQTLs	WS1	Zm00001d035526	Kinesin-like protein KIN-5D	6:31115398~31121392	6_31118459	7.48e-14	L	Zm00001d035526	Kinesin-like protein KIN-5D
Static local-eQTLs	WS2	Zm00001d035526	Kinesin-like protein KIN-5D	6:31115398~31119447	6_31115398	1.49e-08	L	Zm00001d035526	Kinesin-like protein KIN-5D
Static local-eQTLs	WW	Zm00001d032668	Basic transcription factor 3	1:233707854~233720897	1_233720349	1.13e-17	L	Zm00001d032667,Zm00001d032668	Threonine--tRNA ligase mitochondrial 1,\Basic transcription factor 3\""
Static local-eQTLs	WS1	Zm00001d032668	Basic transcription factor 3	1:233707854~233722779	1_233720239	1.01e-16	L	Zm00001d032667,Zm00001d032668	Threonine--tRNA ligase mitochondrial 1,\Basic transcription factor 3\""
Static local-eQTLs	WS2	Zm00001d032668	Basic transcription factor 3	1:233715714~233720897	1_233720349	1.85e-18	L	Zm00001d032667,Zm00001d032668	Threonine--tRNA ligase mitochondrial 1,\Basic transcription factor 3\""
Static local-eQTLs	WW	Zm00001d044320	OSJNBa0089E12.13 protein; protein	3:225109601~225112220	3_225112132	3.44e-11	L	Zm00001d044320	OSJNBa0089E12.13 protein; protein
Static local-eQTLs	WS1	Zm00001d044320	OSJNBa0089E12.13 protein; protein	3:225109153~225112285	3_225112132	1.63e-11	L	Zm00001d044320	OSJNBa0089E12.13 protein; protein
Static local-eQTLs	WS2	Zm00001d044320	OSJNBa0089E12.13 protein; protein	3:225109601~225112220	3_225112220	7.45e-11	L	Zm00001d044320	OSJNBa0089E12.13 protein; protein
Static local-eQTLs	WW	Zm00001d017171	Outer envelope pore protein 37 chloroplastic	5:187853571~187856022	5_187854038	1.73e-09	L	Zm00001d017171	Outer envelope pore protein 37 chloroplastic
Static local-eQTLs	WS1	Zm00001d017171	Outer envelope pore protein 37 chloroplastic	5:187853571~187859751	5_187856022	2.21e-12	L	Zm00001d017171	Outer envelope pore protein 37 chloroplastic
Static local-eQTLs	WS2	Zm00001d017171	Outer envelope pore protein 37 chloroplastic	5:187853571~187859751	5_187856022	2.09e-15	L	Zm00001d017171	Outer envelope pore protein 37 chloroplastic
Static local-eQTLs	WW	Zm00001d044781	Putative thiol-disulphide oxidoreductase DCC	9:2211352~2216357	9_2216301	9.73e-12	L	Zm00001d044781,Zm00001d044780	Putative thiol-disulphide oxidoreductase DCC,\DNA polymerase lambda (POLL)\""
Static local-eQTLs	WS1	Zm00001d044781	Putative thiol-disulphide oxidoreductase DCC	9:2211352~2216357	9_2216301	1.5e-11	L	Zm00001d044781,Zm00001d044780	Putative thiol-disulphide oxidoreductase DCC,\DNA polymerase lambda (POLL)\""
Static local-eQTLs	WS2	Zm00001d044781	Putative thiol-disulphide oxidoreductase DCC	9:2211352~2216357	9_2216301	8.44e-14	L	Zm00001d044781,Zm00001d044780	Putative thiol-disulphide oxidoreductase DCC,\DNA polymerase lambda (POLL)\""
Static local-eQTLs	WW	Zm00001d032894	Protein RRP6-like 2	1:241903434~241919064	1_241912145	2.48e-07	L	Zm00001d032894	Protein RRP6-like 2
Static local-eQTLs	WS1	Zm00001d032894	Protein RRP6-like 2	1:241912145~241913665	1_241912145	3.78e-08	L	Zm00001d032894	Protein RRP6-like 2
Static local-eQTLs	WS2	Zm00001d032894	Protein RRP6-like 2	1:241894349~241896135	1_241894349	2.5e-09	L	Zm00001d032894	Protein RRP6-like 2
Static local-eQTLs	WW	Zm00001d046883	Diphthamide biosynthesis protein 3	9:108780361~108788554	9_108781363	1.1e-12	L	Zm00001d046882,Zm00001d046883	Ypt/Rab-GAP domain of gyp1p superfamily protein,\Diphthamide biosynthesis protein 3 \""
Static local-eQTLs	WS1	Zm00001d046883	Diphthamide biosynthesis protein 3	9:108780361~108788554	9_108781363	2.55e-15	L	Zm00001d046882,Zm00001d046883	Ypt/Rab-GAP domain of gyp1p superfamily protein,\Diphthamide biosynthesis protein 3 \""
Static local-eQTLs	WS2	Zm00001d046883	Diphthamide biosynthesis protein 3	9:108780361~108788675	9_108788292	7.33e-15	L	Zm00001d046882,Zm00001d046883	Ypt/Rab-GAP domain of gyp1p superfamily protein,\Diphthamide biosynthesis protein 3 \""
Static local-eQTLs	WW	Zm00001d045230	U-box domain-containing protein 33	9:16630787~16635402	9_16631635	5.35e-18	L	Zm00001d045230	U-box domain-containing protein 33
Static local-eQTLs	WS1	Zm00001d045230	U-box domain-containing protein 33	9:16631635~16635530	9_16631635	2.86e-16	L	Zm00001d045230	U-box domain-containing protein 33
Static local-eQTLs	WS2	Zm00001d045230	U-box domain-containing protein 33	9:16631635~16635402	9_16633634	6.1e-13	L	Zm00001d045230	U-box domain-containing protein 33
Static local-eQTLs	WW	Zm00001d022360	DEAD-box ATP-dependent RNA helicase 57	7:176111811~176116487	7_176113997	7.63e-14	L	Zm00001d022361,Zm00001d022360	Protein trichome birefringence-like 10,\DEAD-box ATP-dependent RNA helicase 57\""
Static local-eQTLs	WS1	Zm00001d022360	DEAD-box ATP-dependent RNA helicase 57	7:176113419~176116487	7_176113997	1.03e-10	L	Zm00001d022361,Zm00001d022360	Protein trichome birefringence-like 10,\DEAD-box ATP-dependent RNA helicase 57\""
Static local-eQTLs	WS2	Zm00001d022360	DEAD-box ATP-dependent RNA helicase 57	7:176111811~176117745	7_176113997	3.52e-13	L	Zm00001d022361,Zm00001d022360	Protein trichome birefringence-like 10,\DEAD-box ATP-dependent RNA helicase 57\""
Static local-eQTLs	WW	Zm00001d025116	Methylesterase 3	10:105052269~105054220	10_105054220	2.76e-09	L	Zm00001d025116	Methylesterase 3
Static local-eQTLs	WS1	Zm00001d025116	Methylesterase 3	10:105052269~105054220	10_105054068	7.29e-10	L	Zm00001d025116	Methylesterase 3
Static local-eQTLs	WS2	Zm00001d025116	Methylesterase 3	10:105052269~105054220	10_105053710	1.79e-10	L	Zm00001d025116	Methylesterase 3
Static local-eQTLs	WW	Zm00001d038845	Myosin family protein with Dil domain	6:165725514~165730692	6_165728936	1.4e-10	L	Zm00001d038846,Zm00001d038845	Protein phosphatase 2C 16,\Myosin family protein with Dil domain\""
Static local-eQTLs	WS1	Zm00001d038845	Myosin family protein with Dil domain	6:165725514~165730692	6_165728936	9.12e-12	L	Zm00001d038846,Zm00001d038845	Protein phosphatase 2C 16,\Myosin family protein with Dil domain\""
Static local-eQTLs	WS2	Zm00001d038845	Myosin family protein with Dil domain	6:165725514~165730692	6_165728936	2.36e-11	L	Zm00001d038846,Zm00001d038845	Protein phosphatase 2C 16,\Myosin family protein with Dil domain\""
Static local-eQTLs	WW	Zm00001d031136	cysteine synthase2	1:179010843~179017706	1_179014551	2.01e-12	L	Zm00001d031136	cysteine synthase2
Static local-eQTLs	WS1	Zm00001d031136	cysteine synthase2	1:179010551~179017706	1_179014551	6.84e-14	L	Zm00001d031136	cysteine synthase2
Static local-eQTLs	WS2	Zm00001d031136	cysteine synthase2	1:179009979~179017706	1_179014551	9.54e-14	L	Zm00001d031136	cysteine synthase2
Static local-eQTLs	WW	Zm00001d051308	kinesin-related protein1	4:152668628~152683683	4_152678701	9.43e-16	L	Zm00001d051307,Zm00001d051308	Autophagy-related protein 13a,\ kinesin-related protein1\""
Static local-eQTLs	WS1	Zm00001d051308	kinesin-related protein1	4:152668628~152683683	4_152678910	3.78e-14	L	Zm00001d051307,Zm00001d051308	Autophagy-related protein 13a,\ kinesin-related protein1\""
Static local-eQTLs	WS2	Zm00001d051308	kinesin-related protein1	4:152668628~152683683	4_152677914	4.07e-17	L	Zm00001d051307,Zm00001d051308	Autophagy-related protein 13a,\ kinesin-related protein1\""
Static local-eQTLs	WW	Zm00001d027257	/	1:560908~565932	1_561550	5.87e-18	L	Zm00001d027256,Zm00001d027257	Ribose-phosphate pyrophosphokinase 2 chloroplastic,\/\""
Static local-eQTLs	WS1	Zm00001d027257	/	1:560884~565932	1_565674	4.78e-17	L	Zm00001d027256,Zm00001d027257	Ribose-phosphate pyrophosphokinase 2 chloroplastic,\/\""
Static local-eQTLs	WS2	Zm00001d027257	/	1:560908~565932	1_561550	1.32e-18	L	Zm00001d027256,Zm00001d027257	Ribose-phosphate pyrophosphokinase 2 chloroplastic,\/\""
Static local-eQTLs	WW	Zm00001d038616	ER6 protein	6:160984242~160992174	6_160984242	6.4e-14	L	Zm00001d038616	ER6 protein
Static local-eQTLs	WS1	Zm00001d038616	ER6 protein	6:160984242~160990695	6_160984242	1.18e-12	L	Zm00001d038616	ER6 protein
Static local-eQTLs	WS2	Zm00001d038616	ER6 protein	6:160984242~160992174	6_160986798	2.94e-09	L	Zm00001d038616	ER6 protein
Static local-eQTLs	WW	Zm00001d045065	zinc ion binding	9:11359491~11361364	9_11361290	9.91e-10	L	Zm00001d045065	zinc ion binding
Static local-eQTLs	WS1	Zm00001d045065	zinc ion binding	9:11359491~11361365	9_11361291	1.24e-11	L	Zm00001d045065	zinc ion binding
Static local-eQTLs	WS2	Zm00001d045065	zinc ion binding	9:11359491~11361364	9_11361290	3.72e-11	L	Zm00001d045065	zinc ion binding
Static local-eQTLs	WW	Zm00001d018290	MADS box interactor-like	5:218009846~218033735	5_218025037	1.54e-12	L	Zm00001d001747,Zm00001d018290,Zm00001d018289,Zm00001d018291	/,\MADS box interactor-like\",\"Alkaline-phosphatase-like family protein\",\"Transducin/WD40 repeat-like superfamily protein\""
Static local-eQTLs	WS1	Zm00001d018290	MADS box interactor-like	5:218008691~218033735	5_218027740	9.2e-12	L	Zm00001d001747,Zm00001d018290,Zm00001d018289,Zm00001d018291	/,\MADS box interactor-like\",\"Alkaline-phosphatase-like family protein\",\"Transducin/WD40 repeat-like superfamily protein\""
Static local-eQTLs	WS2	Zm00001d018290	MADS box interactor-like	5:218009846~218033735	5_218026592	1.01e-12	L	Zm00001d001747,Zm00001d018290,Zm00001d018289,Zm00001d018291	/,\MADS box interactor-like\",\"Alkaline-phosphatase-like family protein\",\"Transducin/WD40 repeat-like superfamily protein\""
Static local-eQTLs	WW	Zm00001d013310	Deoxyhypusine synthase	5:8295142~8298115	5_8298112	1.23e-13	L	Zm00001d013310	Deoxyhypusine synthase
Static local-eQTLs	WS1	Zm00001d013310	Deoxyhypusine synthase	5:8295142~8298115	5_8295142	1.47e-10	L	Zm00001d013310	Deoxyhypusine synthase
Static local-eQTLs	WS2	Zm00001d013310	Deoxyhypusine synthase	5:8295142~8298115	5_8295220	3.59e-08	L	Zm00001d013310	Deoxyhypusine synthase
Static local-eQTLs	WW	Zm00001d010869	Tudor/PWWP/MBT superfamily protein	8:131438394~131446820	8_131440226	4.28e-10	L	Zm00001d010869	Tudor/PWWP/MBT superfamily protein
Static local-eQTLs	WS1	Zm00001d010869	Tudor/PWWP/MBT superfamily protein	8:131439910~131444283	8_131444103	4.69e-08	L	Zm00001d010869	Tudor/PWWP/MBT superfamily protein
Static local-eQTLs	WS2	Zm00001d010869	Tudor/PWWP/MBT superfamily protein	8:131438394~131446820	8_131443610	2.85e-11	L	Zm00001d010869	Tudor/PWWP/MBT superfamily protein
Static local-eQTLs	WW	Zm00001d011135	Mitochondrial outer membrane protein porin 3	8:140027914~140027990	8_140027962	3.94e-11	L	Zm00001d011135	Mitochondrial outer membrane protein porin 3
Static local-eQTLs	WS1	Zm00001d011135	Mitochondrial outer membrane protein porin 3	8:140027914~140027962	8_140027962	1.74e-09	L	Zm00001d011135	Mitochondrial outer membrane protein porin 3
Static local-eQTLs	WS2	Zm00001d011135	Mitochondrial outer membrane protein porin 3	8:140027914~140027990	8_140027962	2.97e-09	L	Zm00001d011135	Mitochondrial outer membrane protein porin 3
Static local-eQTLs	WW	Zm00001d043183	Probable E3 ubiquitin-protein ligase RHC1A	3:190809230~190821093	3_190817400	1.34e-12	L	Zm00001d043183,Zm00001d043182	Probable E3 ubiquitin-protein ligase RHC1A,\ cytidine methyl kinase1\""
Static local-eQTLs	WS1	Zm00001d043183	Probable E3 ubiquitin-protein ligase RHC1A	3:190812837~190821090	3_190817400	4.16e-11	L	Zm00001d043183,Zm00001d043182	Probable E3 ubiquitin-protein ligase RHC1A,\ cytidine methyl kinase1\""
Static local-eQTLs	WS2	Zm00001d043183	Probable E3 ubiquitin-protein ligase RHC1A	3:190808087~190821156	3_190817400	4.01e-14	L	Zm00001d043183,Zm00001d043182	Probable E3 ubiquitin-protein ligase RHC1A,\ cytidine methyl kinase1\""
Static local-eQTLs	WW	Zm00001d012522	Calcium uniporter protein 5 mitochondrial	8:176046225~176049647	8_176046867	1.38e-11	L	Zm00001d012522	Calcium uniporter protein 5 mitochondrial
Static local-eQTLs	WS1	Zm00001d012522	Calcium uniporter protein 5 mitochondrial	8:176046225~176046867	8_176046225	2.08e-10	L	Zm00001d012522	Calcium uniporter protein 5 mitochondrial
Static local-eQTLs	WS2	Zm00001d012522	Calcium uniporter protein 5 mitochondrial	8:176046225~176046246	8_176046225	2.23e-09	L	Zm00001d012522	Calcium uniporter protein 5 mitochondrial
Static local-eQTLs	WW	Zm00001d029325	RNA-binding protein CP29B chloroplastic	1:65991047~65994766	1_65991047	9.55e-12	L	Zm00001d029325	RNA-binding protein CP29B chloroplastic
Static local-eQTLs	WS1	Zm00001d029325	RNA-binding protein CP29B chloroplastic	1:65991047~65991303	1_65991168	1.17e-10	L	Zm00001d029325	RNA-binding protein CP29B chloroplastic
Static local-eQTLs	WS2	Zm00001d029325	RNA-binding protein CP29B chloroplastic	1:65991047~65994766	1_65991047	1.36e-12	L	Zm00001d029325	RNA-binding protein CP29B chloroplastic
Static local-eQTLs	WW	Zm00001d013642	Probable signal peptidase complex subunit 1	5:16101057~16101708	5_16101057	1.33e-08	L	Zm00001d013642	Probable signal peptidase complex subunit 1
Static local-eQTLs	WS1	Zm00001d013642	Probable signal peptidase complex subunit 1	5:16101057~16101570	5_16101166	9.22e-09	L	Zm00001d013642	Probable signal peptidase complex subunit 1
Static local-eQTLs	WS2	Zm00001d013642	Probable signal peptidase complex subunit 1	5:16101057~16101192	5_16101192	4.92e-09	L	Zm00001d013642	Probable signal peptidase complex subunit 1
Static local-eQTLs	WW	Zm00001d045978	Protein MICRORCHIDIA 6	9:51392106~51394041	9_51392247	1.69e-11	L	Zm00001d045978	Protein MICRORCHIDIA 6
Static local-eQTLs	WS1	Zm00001d045978	Protein MICRORCHIDIA 6	9:51358354~51361248	9_51358952	2.18e-13	L	Zm00001d045978	Protein MICRORCHIDIA 6
Static local-eQTLs	WS2	Zm00001d045978	Protein MICRORCHIDIA 6	9:51392106~51394041	9_51392654	1.06e-13	L	Zm00001d045978	Protein MICRORCHIDIA 6
Static local-eQTLs	WW	Zm00001d000158	Putative ankyrin repeat domain family protein	24:82934~86221	24_86221	2.03e-14	L	/	/
Static local-eQTLs	WS1	Zm00001d000158	Putative ankyrin repeat domain family protein	24:82934~86221	24_86221	4.51e-12	L	/	/
Static local-eQTLs	WS2	Zm00001d000158	Putative ankyrin repeat domain family protein	24:82934~86221	24_82934	4.3e-14	L	/	/
Static local-eQTLs	WW	Zm00001d017492	Leucine Rich Repeat family protein	5:197502443~197508189	5_197507000	1.33e-14	L	Zm00001d017492	Leucine Rich Repeat family protein
Static local-eQTLs	WS1	Zm00001d017492	Leucine Rich Repeat family protein	5:197502443~197508189	5_197504589	7.22e-09	L	Zm00001d017492	Leucine Rich Repeat family protein
Static local-eQTLs	WS2	Zm00001d017492	Leucine Rich Repeat family protein	5:197502443~197508189	5_197502528	6.58e-08	L	Zm00001d017492	Leucine Rich Repeat family protein
Static local-eQTLs	WW	Zm00001d025865	Inositol phosphorylceramide glucuronosyltransferase 1	10:131993447~131993840	10_131993840	3.02e-11	L	Zm00001d025865	Inositol phosphorylceramide glucuronosyltransferase 1
Static local-eQTLs	WS1	Zm00001d025865	Inositol phosphorylceramide glucuronosyltransferase 1	10:131993447~131993840	10_131993840	4.98e-12	L	Zm00001d025865	Inositol phosphorylceramide glucuronosyltransferase 1
Static local-eQTLs	WS2	Zm00001d025865	Inositol phosphorylceramide glucuronosyltransferase 1	10:131993447~131993840	10_131993601	1.35e-07	L	Zm00001d025865	Inositol phosphorylceramide glucuronosyltransferase 1
Static local-eQTLs	WW	Zm00001d037653	Xylanase inhibitor protein 1	6:133070568~133070665	6_133070583	2.61e-08	L	Zm00001d037653	Xylanase inhibitor protein 1
Static local-eQTLs	WS1	Zm00001d037653	Xylanase inhibitor protein 1	6:133070568~133070665	6_133070583	4.66e-09	L	Zm00001d037653	Xylanase inhibitor protein 1
Static local-eQTLs	WS2	Zm00001d037653	Xylanase inhibitor protein 1	6:133070568~133070737	6_133070583	6.12e-11	L	Zm00001d037653	Xylanase inhibitor protein 1
Static local-eQTLs	WW	Zm00001d024493	Valine--tRNA ligase mitochondrial 1	10:74094069~74099427	10_74099205	1.86e-12	L	Zm00001d024493	Valine--tRNA ligase mitochondrial 1
Static local-eQTLs	WS1	Zm00001d024493	Valine--tRNA ligase mitochondrial 1	10:74094069~74099422	10_74094069	3.85e-10	L	Zm00001d024493	Valine--tRNA ligase mitochondrial 1
Static local-eQTLs	WS2	Zm00001d024493	Valine--tRNA ligase mitochondrial 1	10:74094069~74104874	10_74099205	2.53e-13	L	Zm00001d024493	Valine--tRNA ligase mitochondrial 1
Static local-eQTLs	WW	Zm00001d024631	Erythronate-4-phosphate dehydrogenase family protein	10:81313150~81315910	10_81313380	1.09e-10	L	Zm00001d024631	Erythronate-4-phosphate dehydrogenase family protein
Static local-eQTLs	WS1	Zm00001d024631	Erythronate-4-phosphate dehydrogenase family protein	10:81313150~81315910	10_81313150	1.01e-12	L	Zm00001d024631	Erythronate-4-phosphate dehydrogenase family protein
Static local-eQTLs	WS2	Zm00001d024631	Erythronate-4-phosphate dehydrogenase family protein	10:81313150~81315910	10_81313380	6.91e-13	L	Zm00001d024631	Erythronate-4-phosphate dehydrogenase family protein
Static local-eQTLs	WW	Zm00001d044639	L-type lectin-domain containing receptor kinase IX.1	3:233811093~233812164	3_233811256	2.15e-15	L	Zm00001d044639	L-type lectin-domain containing receptor kinase IX.1
Static local-eQTLs	WS1	Zm00001d044639	L-type lectin-domain containing receptor kinase IX.1	3:233811093~233812164	3_233811504	1.11e-15	L	Zm00001d044639	L-type lectin-domain containing receptor kinase IX.1
Static local-eQTLs	WS2	Zm00001d044639	L-type lectin-domain containing receptor kinase IX.1	3:233811093~233812164	3_233811256	1.65e-16	L	Zm00001d044639	L-type lectin-domain containing receptor kinase IX.1
Static local-eQTLs	WW	Zm00001d034460	tryptophan synthase A homolog1	1:293616544~293620730	1_293617850	9.44e-09	L	Zm00001d034460	tryptophan synthase A homolog1
Static local-eQTLs	WS1	Zm00001d034460	tryptophan synthase A homolog1	1:293616863~293621135	1_293617850	7.22e-09	L	Zm00001d034460	tryptophan synthase A homolog1
Static local-eQTLs	WS2	Zm00001d034460	tryptophan synthase A homolog1	1:293616544~293620730	1_293617850	3.36e-09	L	Zm00001d034460	tryptophan synthase A homolog1
Static local-eQTLs	WW	Zm00001d022268	Ribosomal protein L7Ae/L30e/S12e/Gadd45 family protein	7:174008348~174009358	7_174008348	4.72e-16	L	Zm00001d022268	Ribosomal protein L7Ae/L30e/S12e/Gadd45 family protein
Static local-eQTLs	WS1	Zm00001d022268	Ribosomal protein L7Ae/L30e/S12e/Gadd45 family protein	7:174008348~174009358	7_174008348	2.88e-17	L	Zm00001d022268	Ribosomal protein L7Ae/L30e/S12e/Gadd45 family protein
Static local-eQTLs	WS2	Zm00001d022268	Ribosomal protein L7Ae/L30e/S12e/Gadd45 family protein	7:174008348~174009358	7_174008348	1.38e-15	L	Zm00001d022268	Ribosomal protein L7Ae/L30e/S12e/Gadd45 family protein
Static local-eQTLs	WW	Zm00001d029490	E3 ubiquitin-protein ligase BRE1-like 2	1:72880876~72909509	1_72886052	4.18e-14	L	Zm00001d029489,Zm00001d029490	Nuclear transcription factor Y subunit A-8,\E3 ubiquitin-protein ligase BRE1-like 2\""
Static local-eQTLs	WS1	Zm00001d029490	E3 ubiquitin-protein ligase BRE1-like 2	1:72880876~72909509	1_72886052	7.75e-14	L	Zm00001d029489,Zm00001d029490	Nuclear transcription factor Y subunit A-8,\E3 ubiquitin-protein ligase BRE1-like 2\""
Static local-eQTLs	WS2	Zm00001d029490	E3 ubiquitin-protein ligase BRE1-like 2	1:72880876~72909509	1_72894652	6.12e-15	L	Zm00001d029489,Zm00001d029490	Nuclear transcription factor Y subunit A-8,\E3 ubiquitin-protein ligase BRE1-like 2\""
Static local-eQTLs	WW	Zm00001d020642	Serine carboxypeptidase-like 49	7:126100299~126111111	7_126107220	9.82e-14	L	Zm00001d020641,Zm00001d020642	NEP1-interacting protein-like 1,\Serine carboxypeptidase-like 49\""
Static local-eQTLs	WS1	Zm00001d020642	Serine carboxypeptidase-like 49	7:126100299~126111111	7_126108870	1.02e-11	L	Zm00001d020641,Zm00001d020642	NEP1-interacting protein-like 1,\Serine carboxypeptidase-like 49\""
Static local-eQTLs	WS2	Zm00001d020642	Serine carboxypeptidase-like 49	7:126100299~126111111	7_126108870	3.96e-12	L	Zm00001d020641,Zm00001d020642	NEP1-interacting protein-like 1,\Serine carboxypeptidase-like 49\""
Static local-eQTLs	WW	Zm00001d003268	Ku70-binding family protein	2:38418658~38418812	2_38418729	4.73e-08	L	Zm00001d003268	Ku70-binding family protein
Static local-eQTLs	WS1	Zm00001d003268	Ku70-binding family protein	2:38414948~38418803	2_38416300	1.18e-09	L	Zm00001d003268	Ku70-binding family protein
Static local-eQTLs	WS2	Zm00001d003268	Ku70-binding family protein	2:38416300~38418803	2_38418658	7.47e-12	L	Zm00001d003268	Ku70-binding family protein
Static local-eQTLs	WW	Zm00001d001029	/	2:226572326~226574329	2_226573982	4.07e-12	L	Zm00001d007277	Brassinosteroid LRR receptor kinase
Static local-eQTLs	WS1	Zm00001d001029	/	2:226571703~226573982	2_226573982	1e-11	L	Zm00001d007277	Brassinosteroid LRR receptor kinase
Static local-eQTLs	WS2	Zm00001d001029	/	2:226571695~226574221	2_226573982	6.05e-14	L	Zm00001d007277	Brassinosteroid LRR receptor kinase
Static local-eQTLs	WW	Zm00001d031701	60S ribosomal protein L38	1:198847540~198849492	1_198848589	1.37e-13	L	Zm00001d031701	60S ribosomal protein L38
Static local-eQTLs	WS1	Zm00001d031701	60S ribosomal protein L38	1:198848176~198849492	1_198849361	3.81e-11	L	Zm00001d031701	60S ribosomal protein L38
Static local-eQTLs	WS2	Zm00001d031701	60S ribosomal protein L38	1:198847540~198849492	1_198849361	1.38e-12	L	Zm00001d031701	60S ribosomal protein L38
Static local-eQTLs	WW	Zm00001d011812	/	8:161923968~161925585	8_161925585	6.84e-09	L	Zm00001d011811	VAMP-like protein YKT61
Static local-eQTLs	WS1	Zm00001d011812	/	8:161923022~161925585	8_161925585	7.12e-11	L	Zm00001d011811	VAMP-like protein YKT61
Static local-eQTLs	WS2	Zm00001d011812	/	8:161923022~161925585	8_161925585	8.22e-10	L	Zm00001d011811	VAMP-like protein YKT61
Static local-eQTLs	WW	Zm00001d033727	TFIIB zinc-binding protein	1:272329419~272347441	1_272331798	5.75e-11	L	Zm00001d033726,Zm00001d033727	Probable serine/threonine protein kinase IREH1,\TFIIB zinc-binding protein\""
Static local-eQTLs	WS1	Zm00001d033727	TFIIB zinc-binding protein	1:272329500~272347441	1_272331798	1.16e-12	L	Zm00001d033726,Zm00001d033727	Probable serine/threonine protein kinase IREH1,\TFIIB zinc-binding protein\""
Static local-eQTLs	WS2	Zm00001d033727	TFIIB zinc-binding protein	1:272337714~272347441	1_272346363	7.76e-13	L	Zm00001d033726,Zm00001d033727	Probable serine/threonine protein kinase IREH1,\TFIIB zinc-binding protein\""
Static local-eQTLs	WW	Zm00001d006345	Probable protein S-acyltransferase 12	2:205187645~205189931	2_205188658	3.67e-12	L	Zm00001d006345	Probable protein S-acyltransferase 12
Static local-eQTLs	WS1	Zm00001d006345	Probable protein S-acyltransferase 12	2:205187645~205189931	2_205189931	5.82e-10	L	Zm00001d006345	Probable protein S-acyltransferase 12
Static local-eQTLs	WS2	Zm00001d006345	Probable protein S-acyltransferase 12	2:205187645~205189931	2_205188658	4.48e-12	L	Zm00001d006345	Probable protein S-acyltransferase 12
Static local-eQTLs	WW	Zm00001d034886	Heat stress transcription factor A-1a	1:304715129~304715281	1_304715187	1.12e-13	L	Zm00001d034886	Heat stress transcription factor A-1a
Static local-eQTLs	WS1	Zm00001d034886	Heat stress transcription factor A-1a	1:304715129~304715281	1_304715129	8.26e-12	L	Zm00001d034886	Heat stress transcription factor A-1a
Static local-eQTLs	WS2	Zm00001d034886	Heat stress transcription factor A-1a	1:304715129~304715281	1_304715281	7.2e-11	L	Zm00001d034886	Heat stress transcription factor A-1a
Static local-eQTLs	WW	Zm00001d022184	Putative pentatricopeptide repeat-containing protein	7:172170847~172171284	7_172171094	1.02e-08	L	Zm00001d022184	Putative pentatricopeptide repeat-containing protein
Static local-eQTLs	WS1	Zm00001d022184	Putative pentatricopeptide repeat-containing protein	7:172171181~172171187	7_172171187	1.37e-07	L	Zm00001d022184	Putative pentatricopeptide repeat-containing protein
Static local-eQTLs	WS2	Zm00001d022184	Putative pentatricopeptide repeat-containing protein	7:172173513~172175645	7_172174361	4.47e-10	L	Zm00001d022184	Putative pentatricopeptide repeat-containing protein
Static local-eQTLs	WW	Zm00001d003572	Calmodulin-binding protein 60 C	2:48486819~48491435	2_48490819	1.49e-15	L	Zm00001d003572	Calmodulin-binding protein 60 C
Static local-eQTLs	WS1	Zm00001d003572	Calmodulin-binding protein 60 C	2:48486819~48491435	2_48490819	1.17e-14	L	Zm00001d003572	Calmodulin-binding protein 60 C
Static local-eQTLs	WS2	Zm00001d003572	Calmodulin-binding protein 60 C	2:48486819~48491435	2_48490819	2.6e-14	L	Zm00001d003572	Calmodulin-binding protein 60 C
Static local-eQTLs	WW	Zm00001d053102	Tubulin alpha-6 chain	4:213811803~213821418	4_213816787	5.39e-14	L	Zm00001d053102	Tubulin alpha-6 chain
Static local-eQTLs	WS1	Zm00001d053102	Tubulin alpha-6 chain	4:213811803~213819265	4_213816704	1.81e-10	L	Zm00001d053102	Tubulin alpha-6 chain
Static local-eQTLs	WS2	Zm00001d053102	Tubulin alpha-6 chain	4:213811778~213819265	4_213816704	4.7e-10	L	Zm00001d053102	Tubulin alpha-6 chain
Static local-eQTLs	WW	Zm00001d052266	S-adenosyl-L-methionine-dependent methyltransferases superfamily protein	4:185252964~185253735	4_185253144	2.28e-17	L	Zm00001d052266	S-adenosyl-L-methionine-dependent methyltransferases superfamily protein
Static local-eQTLs	WS1	Zm00001d052266	S-adenosyl-L-methionine-dependent methyltransferases superfamily protein	4:185252964~185253735	4_185253144	2.09e-17	L	Zm00001d052266	S-adenosyl-L-methionine-dependent methyltransferases superfamily protein
Static local-eQTLs	WS2	Zm00001d052266	S-adenosyl-L-methionine-dependent methyltransferases superfamily protein	4:185252964~185253735	4_185253144	1.36e-14	L	Zm00001d052266	S-adenosyl-L-methionine-dependent methyltransferases superfamily protein
Static local-eQTLs	WW	Zm00001d030167	Ankyrin repeat family protein	1:110001879~110013534	1_110013450	3.99e-14	L	Zm00001d030167,Zm00001d030166	Ankyrin repeat family protein,\Glycosyltransferase-like KOBITO 1\""
Static local-eQTLs	WS1	Zm00001d030167	Ankyrin repeat family protein	1:110001879~110013534	1_110013450	2.77e-15	L	Zm00001d030167,Zm00001d030166	Ankyrin repeat family protein,\Glycosyltransferase-like KOBITO 1\""
Static local-eQTLs	WS2	Zm00001d030167	Ankyrin repeat family protein	1:110001879~110013534	1_110013450	4.2e-16	L	Zm00001d030167,Zm00001d030166	Ankyrin repeat family protein,\Glycosyltransferase-like KOBITO 1\""
Static local-eQTLs	WW	Zm00001d041083	P-loop containing nucleoside triphosphate hydrolases superfamily protein	3:96133543~96139414	3_96133672	4.9e-11	L	Zm00001d041083	P-loop containing nucleoside triphosphate hydrolases superfamily protein
Static local-eQTLs	WS1	Zm00001d041083	P-loop containing nucleoside triphosphate hydrolases superfamily protein	3:96129237~96139414	3_96133672	8.63e-13	L	Zm00001d041083	P-loop containing nucleoside triphosphate hydrolases superfamily protein
Static local-eQTLs	WS2	Zm00001d041083	P-loop containing nucleoside triphosphate hydrolases superfamily protein	3:96129237~96139414	3_96133672	2.22e-12	L	Zm00001d041083	P-loop containing nucleoside triphosphate hydrolases superfamily protein
Static local-eQTLs	WW	Zm00001d014665	Subtilisin-like protease SBT2.6	5:58158170~58170872	5_58158741	2.4e-18	L	Zm00001d014666,Zm00001d014665	Pentatricopeptide repeat-containing protein ,\Subtilisin-like protease SBT2.6\""
Static local-eQTLs	WS1	Zm00001d014665	Subtilisin-like protease SBT2.6	5:58158170~58171027	5_58160107	9.25e-20	L	Zm00001d014666,Zm00001d014665	Pentatricopeptide repeat-containing protein ,\Subtilisin-like protease SBT2.6\""
Static local-eQTLs	WS2	Zm00001d014665	Subtilisin-like protease SBT2.6	5:58158170~58170802	5_58158741	1.04e-19	L	Zm00001d014666,Zm00001d014665	Pentatricopeptide repeat-containing protein ,\Subtilisin-like protease SBT2.6\""
Static local-eQTLs	WW	Zm00001d051664	2-oxoglutarate (2OG) and Fe(II)-dependent oxygenase superfamily protein	4:166089057~166091656	4_166090913	2.17e-15	L	Zm00001d051664	2-oxoglutarate (2OG) and Fe(II)-dependent oxygenase superfamily protein
Static local-eQTLs	WS1	Zm00001d051664	2-oxoglutarate (2OG) and Fe(II)-dependent oxygenase superfamily protein	4:166090913~166091656	4_166090913	3.53e-12	L	Zm00001d051664	2-oxoglutarate (2OG) and Fe(II)-dependent oxygenase superfamily protein
Static local-eQTLs	WS2	Zm00001d051664	2-oxoglutarate (2OG) and Fe(II)-dependent oxygenase superfamily protein	4:166090913~166091656	4_166091631	1.63e-08	L	Zm00001d051664	2-oxoglutarate (2OG) and Fe(II)-dependent oxygenase superfamily protein
Static local-eQTLs	WW	Zm00001d007639	GTP-binding family protein	2:236781959~236786072	2_236785371	3.78e-15	L	Zm00001d007640,Zm00001d007639	F-box/LRR-repeat protein 4,\GTP-binding family protein\""
Static local-eQTLs	WS1	Zm00001d007639	GTP-binding family protein	2:236781674~236786072	2_236781891	4.57e-15	L	Zm00001d007640,Zm00001d007639	F-box/LRR-repeat protein 4,\GTP-binding family protein\""
Static local-eQTLs	WS2	Zm00001d007639	GTP-binding family protein	2:236776118~236786072	2_236785371	6.07e-13	L	Zm00001d007640,Zm00001d007639	F-box/LRR-repeat protein 4,\GTP-binding family protein\""
Static local-eQTLs	WW	Zm00001d040952	Expressed protein; protein	3:82337578~82343658	3_82340483	2.03e-09	L	Zm00001d040952	Expressed protein; protein
Static local-eQTLs	WS1	Zm00001d040952	Expressed protein; protein	3:82337578~82340939	3_82340483	5.88e-10	L	Zm00001d040952	Expressed protein; protein
Static local-eQTLs	WS2	Zm00001d040952	Expressed protein; protein	3:82337578~82340939	3_82340704	2.29e-09	L	Zm00001d040952	Expressed protein; protein
Static local-eQTLs	WW	Zm00001d040153	Importin subunit alpha-2	3:29316719~29319564	3_29316744	1.42e-15	L	Zm00001d040153	Importin subunit alpha-2
Static local-eQTLs	WS1	Zm00001d040153	Importin subunit alpha-2	3:29316719~29319564	3_29316744	1.35e-13	L	Zm00001d040153	Importin subunit alpha-2
Static local-eQTLs	WS2	Zm00001d040153	Importin subunit alpha-2	3:29316719~29319564	3_29316744	1.85e-18	L	Zm00001d040153	Importin subunit alpha-2
Static local-eQTLs	WW	Zm00001d035447	Metal tolerance protein A2	6:25983454~25983582	6_25983499	3.46e-11	L	/	/
Static local-eQTLs	WS1	Zm00001d035447	Metal tolerance protein A2	6:25983454~25983582	6_25983499	4.43e-10	L	/	/
Static local-eQTLs	WS2	Zm00001d035447	Metal tolerance protein A2	6:25983454~25983582	6_25983499	2.44e-11	L	/	/
Static local-eQTLs	WW	Zm00001d049560	Aldolase superfamily protein	4:35266490~35266828	4_35266828	3.23e-13	L	Zm00001d049560	Aldolase superfamily protein
Static local-eQTLs	WS1	Zm00001d049560	Aldolase superfamily protein	4:35266490~35266828	4_35266828	5.16e-10	L	Zm00001d049560	Aldolase superfamily protein
Static local-eQTLs	WS2	Zm00001d049560	Aldolase superfamily protein	4:35266490~35267565	4_35266828	6e-11	L	Zm00001d049560	Aldolase superfamily protein
Static local-eQTLs	WW	Zm00001d002381	Plasma membrane	2:11533355~11533633	2_11533631	2.47e-09	L	Zm00001d002381	Plasma membrane
Static local-eQTLs	WS1	Zm00001d002381	Plasma membrane	2:11533355~11533633	2_11533404	9.6e-13	L	Zm00001d002381	Plasma membrane
Static local-eQTLs	WS2	Zm00001d002381	Plasma membrane	2:11533355~11533633	2_11533404	8.33e-11	L	Zm00001d002381	Plasma membrane
Static local-eQTLs	WW	Zm00001d026597	/	10:148680482~148681181	10_148680482	1.68e-10	L	Zm00001d026597	/
Static local-eQTLs	WS1	Zm00001d026597	/	10:148680482~148681181	10_148680482	8.48e-09	L	Zm00001d026597	/
Static local-eQTLs	WS2	Zm00001d026597	/	10:148680508~148681680	10_148680508	1.33e-10	L	Zm00001d026597	/
Static local-eQTLs	WW	Zm00001d025353	sec23/sec24 transport family protein	10:115192255~115210436	10_115200738	9.66e-17	L	Zm00001d025352,Zm00001d025353	Ferredoxin-3 chloroplastic,\sec23/sec24 transport family protein\""
Static local-eQTLs	WS1	Zm00001d025353	sec23/sec24 transport family protein	10:115192255~115210436	10_115200738	8.23e-16	L	Zm00001d025352,Zm00001d025353	Ferredoxin-3 chloroplastic,\sec23/sec24 transport family protein\""
Static local-eQTLs	WS2	Zm00001d025353	sec23/sec24 transport family protein	10:115194949~115210436	10_115205465	9.81e-14	L	Zm00001d025352,Zm00001d025353	Ferredoxin-3 chloroplastic,\sec23/sec24 transport family protein\""
Static local-eQTLs	WW	Zm00001d020584	Histone H4	7:123712138~123712308	7_123712260	3.17e-15	L	Zm00001d020585	Histone H4
Static local-eQTLs	WS1	Zm00001d020584	Histone H4	7:123712138~123712823	7_123712308	7.1e-16	L	Zm00001d020585	Histone H4
Static local-eQTLs	WS2	Zm00001d020584	Histone H4	7:123712138~123712308	7_123712138	1.87e-13	L	Zm00001d020585	Histone H4
Static local-eQTLs	WW	Zm00001d015997	/	5:138123152~138128227	5_138128227	1.38e-19	L	Zm00001d015997,Zm00001d015998	/,\General transcription factor 2-related zinc finger protein\""
Static local-eQTLs	WS1	Zm00001d015997	/	5:138123152~138128227	5_138128227	1.42e-18	L	Zm00001d015997,Zm00001d015998	/,\General transcription factor 2-related zinc finger protein\""
Static local-eQTLs	WS2	Zm00001d015997	/	5:138123152~138128227	5_138128227	4.5e-17	L	Zm00001d015997,Zm00001d015998	/,\General transcription factor 2-related zinc finger protein\""
Static local-eQTLs	WW	Zm00001d008724	Protein NSP-INTERACTING KINASE 3	8:17876293~17876601	8_17876601	6.04e-11	L	Zm00001d008724	Protein NSP-INTERACTING KINASE 3
Static local-eQTLs	WS1	Zm00001d008724	Protein NSP-INTERACTING KINASE 3	8:17876293~17876601	8_17876451	1.87e-09	L	Zm00001d008724	Protein NSP-INTERACTING KINASE 3
Static local-eQTLs	WS2	Zm00001d008724	Protein NSP-INTERACTING KINASE 3	8:17876293~17876601	8_17876601	1.97e-11	L	Zm00001d008724	Protein NSP-INTERACTING KINASE 3
Static local-eQTLs	WW	Zm00001d048451	Pentatricopeptide repeat-containing protein	9:156646905~156651242	9_156651080	3.41e-10	L	Zm00001d048450,Zm00001d048451	Phosphatidylinositol-glycan biosynthesis class F protein,\Pentatricopeptide repeat-containing protein \""
Static local-eQTLs	WS1	Zm00001d048451	Pentatricopeptide repeat-containing protein	9:156647053~156651242	9_156651080	1.44e-09	L	Zm00001d048450,Zm00001d048451	Phosphatidylinositol-glycan biosynthesis class F protein,\Pentatricopeptide repeat-containing protein \""
Static local-eQTLs	WS2	Zm00001d048451	Pentatricopeptide repeat-containing protein	9:156646496~156651242	9_156651080	3.8e-11	L	Zm00001d048450,Zm00001d048451	Phosphatidylinositol-glycan biosynthesis class F protein,\Pentatricopeptide repeat-containing protein \""
Static local-eQTLs	WW	Zm00001d006348	growth-regulating factor 9	2:205258408~205261153	2_205260591	1.79e-13	L	Zm00001d006348	growth-regulating factor 9
Static local-eQTLs	WS1	Zm00001d006348	growth-regulating factor 9	2:205258799~205261153	2_205261153	1.22e-09	L	Zm00001d006348	growth-regulating factor 9
Static local-eQTLs	WS2	Zm00001d006348	growth-regulating factor 9	2:205258745~205261153	2_205261153	1.04e-09	L	Zm00001d006348	growth-regulating factor 9
Static local-eQTLs	WW	Zm00001d021385	NADPH--cytochrome P450 reductase 2	7:150624588~150626904	7_150624588	3.39e-10	L	Zm00001d021385	NADPH--cytochrome P450 reductase 2
Static local-eQTLs	WS1	Zm00001d021385	NADPH--cytochrome P450 reductase 2	7:150624588~150626904	7_150624588	6.1e-13	L	Zm00001d021385	NADPH--cytochrome P450 reductase 2
Static local-eQTLs	WS2	Zm00001d021385	NADPH--cytochrome P450 reductase 2	7:150624588~150634945	7_150633270	3.1e-11	L	Zm00001d021385	NADPH--cytochrome P450 reductase 2
Static local-eQTLs	WW	Zm00001d018194	Transmembrane emp24 domain-containing protein 10	5:216143290~216145777	5_216144664	1.24e-18	L	Zm00001d018194	Transmembrane emp24 domain-containing protein 10
Static local-eQTLs	WS1	Zm00001d018194	Transmembrane emp24 domain-containing protein 10	5:216143290~216145777	5_216144664	3.21e-19	L	Zm00001d018194	Transmembrane emp24 domain-containing protein 10
Static local-eQTLs	WS2	Zm00001d018194	Transmembrane emp24 domain-containing protein 10	5:216143290~216145777	5_216144664	1.14e-18	L	Zm00001d018194	Transmembrane emp24 domain-containing protein 10
Static local-eQTLs	WW	Zm00001d038440	ribonuclease P family protein	6:157298101~157298221	6_157298101	4.5e-11	L	Zm00001d038440	ribonuclease P family protein
Static local-eQTLs	WS1	Zm00001d038440	ribonuclease P family protein	6:157304651~157306792	6_157304651	6.92e-09	L	Zm00001d038440	ribonuclease P family protein
Static local-eQTLs	WS2	Zm00001d038440	ribonuclease P family protein	6:157304953~157307940	6_157304953	6.35e-08	L	Zm00001d038440	ribonuclease P family protein
Static local-eQTLs	WW	Zm00001d025822	OSJNBa0043L24.15 protein; protein	10:130719006~130720109	10_130719745	1.58e-15	L	Zm00001d025822,ENSRNA049474585	OSJNBa0043L24.15 protein; protein,\Small nucleolar RNA SNORD25\""
Static local-eQTLs	WS1	Zm00001d025822	OSJNBa0043L24.15 protein; protein	10:130719006~130720109	10_130719949	9.52e-14	L	Zm00001d025822,ENSRNA049474585	OSJNBa0043L24.15 protein; protein,\Small nucleolar RNA SNORD25\""
Static local-eQTLs	WS2	Zm00001d025822	OSJNBa0043L24.15 protein; protein	10:130719006~130720109	10_130719468	1.14e-15	L	Zm00001d025822,ENSRNA049474585	OSJNBa0043L24.15 protein; protein,\Small nucleolar RNA SNORD25\""
Static local-eQTLs	WW	Zm00001d006306	High mobility group B protein 2	2:204114917~204115704	2_204115704	8.84e-12	L	Zm00001d006306	High mobility group B protein 2
Static local-eQTLs	WS1	Zm00001d006306	High mobility group B protein 2	2:204114917~204115704	2_204115703	8.02e-13	L	Zm00001d006306	High mobility group B protein 2
Static local-eQTLs	WS2	Zm00001d006306	High mobility group B protein 2	2:204114917~204115704	2_204115704	1.2e-12	L	Zm00001d006306	High mobility group B protein 2
Static local-eQTLs	WW	Zm00001d012861	ALBINO3-like protein 1 chloroplastic	5:1269442~1283570	5_1279258	1.24e-15	L	Zm00001d012861	ALBINO3-like protein 1 chloroplastic
Static local-eQTLs	WS1	Zm00001d012861	ALBINO3-like protein 1 chloroplastic	5:1269442~1283570	5_1279258	7.4e-17	L	Zm00001d012861	ALBINO3-like protein 1 chloroplastic
Static local-eQTLs	WS2	Zm00001d012861	ALBINO3-like protein 1 chloroplastic	5:1269267~1279516	5_1279258	2.19e-16	L	Zm00001d012861	ALBINO3-like protein 1 chloroplastic
Static local-eQTLs	WW	Zm00001d006606	bromodomain 4	2:212300576~212320647	2_212310738	1.34e-14	L	Zm00001d001013,Zm00001d006606	/,\bromodomain 4\""
Static local-eQTLs	WS1	Zm00001d006606	bromodomain 4	2:212300732~212319707	2_212309833	1.26e-15	L	Zm00001d001013,Zm00001d006606	/,\bromodomain 4\""
Static local-eQTLs	WS2	Zm00001d006606	bromodomain 4	2:212300576~212320647	2_212310463	6.54e-14	L	Zm00001d001013,Zm00001d006606	/,\bromodomain 4\""
Static local-eQTLs	WW	Zm00001d030079	FAD-binding domain-containing protein	1:104117759~104122299	1_104119544	7.05e-14	L	Zm00001d030079,Zm00001d030080	FAD-binding domain-containing protein,\NADH dehydrogenase [ubiquinone] 1 beta subcomplex subunit 10-A\""
Static local-eQTLs	WS1	Zm00001d030079	FAD-binding domain-containing protein	1:104117913~104122324	1_104119544	2.26e-14	L	Zm00001d030079,Zm00001d030080	FAD-binding domain-containing protein,\NADH dehydrogenase [ubiquinone] 1 beta subcomplex subunit 10-A\""
Static local-eQTLs	WS2	Zm00001d030079	FAD-binding domain-containing protein	1:104117913~104122324	1_104120351	2.22e-08	L	Zm00001d030079,Zm00001d030080	FAD-binding domain-containing protein,\NADH dehydrogenase [ubiquinone] 1 beta subcomplex subunit 10-A\""
Static local-eQTLs	WW	Zm00001d017877	Transmembrane 9 superfamily protein member 4	5:209450339~209456179	5_209454235	1.71e-15	L	Zm00001d017877	Transmembrane 9 superfamily protein member 4
Static local-eQTLs	WS1	Zm00001d017877	Transmembrane 9 superfamily protein member 4	5:209450339~209456179	5_209454235	3.6e-14	L	Zm00001d017877	Transmembrane 9 superfamily protein member 4
Static local-eQTLs	WS2	Zm00001d017877	Transmembrane 9 superfamily protein member 4	5:209450339~209456078	5_209454235	2.25e-14	L	Zm00001d017877	Transmembrane 9 superfamily protein member 4
Static local-eQTLs	WW	Zm00001d043745	SWAP (Suppressor-of-White-APricot)/surp domain- containing protein	3:208947268~208955625	3_208955573	8.98e-14	L	Zm00001d043745,ENSRNA049474470	SWAP (Suppressor-of-White-APricot)/surp domain- containing protein,\Small nucleolar RNA snoR101\""
Static local-eQTLs	WS1	Zm00001d043745	SWAP (Suppressor-of-White-APricot)/surp domain- containing protein	3:208947268~208955799	3_208955573	1.89e-13	L	Zm00001d043745,ENSRNA049474470	SWAP (Suppressor-of-White-APricot)/surp domain- containing protein,\Small nucleolar RNA snoR101\""
Static local-eQTLs	WS2	Zm00001d043745	SWAP (Suppressor-of-White-APricot)/surp domain- containing protein	3:208947268~208955799	3_208955573	1.01e-13	L	Zm00001d043745,ENSRNA049474470	SWAP (Suppressor-of-White-APricot)/surp domain- containing protein,\Small nucleolar RNA snoR101\""
Static local-eQTLs	WW	Zm00001d018431	Wall-associated receptor kinase-like 8	5:220634389~220637079	5_220634952	1.14e-15	L	Zm00001d018431	Wall-associated receptor kinase-like 8
Static local-eQTLs	WS1	Zm00001d018431	Wall-associated receptor kinase-like 8	5:220634389~220637079	5_220634688	1.67e-14	L	Zm00001d018431	Wall-associated receptor kinase-like 8
Static local-eQTLs	WS2	Zm00001d018431	Wall-associated receptor kinase-like 8	5:220634389~220637079	5_220634952	8.64e-13	L	Zm00001d018431	Wall-associated receptor kinase-like 8
Static local-eQTLs	WW	Zm00001d007320	/	2:228347734~228348942	2_228348684	1.65e-13	L	Zm00001d007320	/
Static local-eQTLs	WS1	Zm00001d007320	/	2:228348373~228348942	2_228348684	8.97e-12	L	Zm00001d007320	/
Static local-eQTLs	WS2	Zm00001d007320	/	2:228347734~228348942	2_228348684	8.82e-13	L	Zm00001d007320	/
Static local-eQTLs	WW	Zm00001d005736	Transcription initiation factor TFIID subunit 2	2:185227140~185236545	2_185229713	1.88e-15	L	Zm00001d005735,Zm00001d005736	Protein kinase superfamily protein,\Transcription initiation factor TFIID subunit 2\""
Static local-eQTLs	WS1	Zm00001d005736	Transcription initiation factor TFIID subunit 2	2:185227140~185236420	2_185229713	1.76e-15	L	Zm00001d005735,Zm00001d005736	Protein kinase superfamily protein,\Transcription initiation factor TFIID subunit 2\""
Static local-eQTLs	WS2	Zm00001d005736	Transcription initiation factor TFIID subunit 2	2:185222181~185236814	2_185229713	6.31e-16	L	Zm00001d005735,Zm00001d005736	Protein kinase superfamily protein,\Transcription initiation factor TFIID subunit 2\""
Static local-eQTLs	WW	Zm00001d051912	Probable voltage-gated potassium channel subunit beta	4:174430972~174436733	4_174434142	1.27e-14	L	Zm00001d051912	Probable voltage-gated potassium channel subunit beta
Static local-eQTLs	WS1	Zm00001d051912	Probable voltage-gated potassium channel subunit beta	4:174430926~174434585	4_174434142	7.09e-17	L	Zm00001d051912	Probable voltage-gated potassium channel subunit beta
Static local-eQTLs	WS2	Zm00001d051912	Probable voltage-gated potassium channel subunit beta	4:174430972~174434585	4_174433859	6.65e-13	L	Zm00001d051912	Probable voltage-gated potassium channel subunit beta
Static local-eQTLs	WW	Zm00001d038228	Protein trichome berefringence-like 7	6:152037646~152043446	6_152038895	2.43e-10	L	Zm00001d038228	Protein trichome berefringence-like 7
Static local-eQTLs	WS1	Zm00001d038228	Protein trichome berefringence-like 7	6:152037646~152043599	6_152038895	8.81e-10	L	Zm00001d038228	Protein trichome berefringence-like 7
Static local-eQTLs	WS2	Zm00001d038228	Protein trichome berefringence-like 7	6:152037646~152043599	6_152041665	1.15e-09	L	Zm00001d038228	Protein trichome berefringence-like 7
Static local-eQTLs	WW	Zm00001d029121	ATP-dependent Clp protease proteolytic subunit	1:58941133~58956397	1_58953879	7.15e-13	L	Zm00001d029121	ATP-dependent Clp protease proteolytic subunit
Static local-eQTLs	WS1	Zm00001d029121	ATP-dependent Clp protease proteolytic subunit	1:58945059~58956397	1_58953879	3.22e-09	L	Zm00001d029121	ATP-dependent Clp protease proteolytic subunit
Static local-eQTLs	WS2	Zm00001d029121	ATP-dependent Clp protease proteolytic subunit	1:58945270~58953879	1_58945270	6.36e-08	L	Zm00001d029121	ATP-dependent Clp protease proteolytic subunit
Static local-eQTLs	WW	Zm00001d006408	Nucleobase-ascorbate transporter 11	2:206929204~206935933	2_206929847	3.03e-10	L	Zm00001d006409,Zm00001d006408	RanBP2-type zinc finger protein ,\Nucleobase-ascorbate transporter 11\""
Static local-eQTLs	WS1	Zm00001d006408	Nucleobase-ascorbate transporter 11	2:206929204~206935933	2_206929847	3.07e-13	L	Zm00001d006409,Zm00001d006408	RanBP2-type zinc finger protein ,\Nucleobase-ascorbate transporter 11\""
Static local-eQTLs	WS2	Zm00001d006408	Nucleobase-ascorbate transporter 11	2:206925714~206946159	2_206929847	2.71e-11	L	Zm00001d006409,Zm00001d006408	RanBP2-type zinc finger protein ,\Nucleobase-ascorbate transporter 11\""
Static local-eQTLs	WW	Zm00001d011314	ATP synthase subunit epsilon%2C mitochondrial	8:146490341~146498840	8_146490890	1.5e-08	L	Zm00001d011314	ATP synthase subunit epsilon%2C mitochondrial
Static local-eQTLs	WS1	Zm00001d011314	ATP synthase subunit epsilon%2C mitochondrial	8:146490341~146498840	8_146493402	1.45e-10	L	Zm00001d011314	ATP synthase subunit epsilon%2C mitochondrial
Static local-eQTLs	WS2	Zm00001d011314	ATP synthase subunit epsilon%2C mitochondrial	8:146490100~146498840	8_146490890	1.05e-11	L	Zm00001d011314	ATP synthase subunit epsilon%2C mitochondrial
Static local-eQTLs	WW	Zm00001d046424	Agglutinin-2	9:89352358~89356143	9_89353018	2.38e-15	L	Zm00001d046424	Agglutinin-2
Static local-eQTLs	WS1	Zm00001d046424	Agglutinin-2	9:89352358~89356143	9_89353567	8.93e-16	L	Zm00001d046424	Agglutinin-2
Static local-eQTLs	WS2	Zm00001d046424	Agglutinin-2	9:89352546~89356143	9_89356143	1.07e-07	L	Zm00001d046424	Agglutinin-2
Static local-eQTLs	WW	Zm00001d017206	Gb:AAD25142.1-like protein	5:188873424~188880750	5_188880104	2.49e-12	L	Zm00001d017206,Zm00001d017205	Gb:AAD25142.1-like protein,\Nucleotide/sugar transporter family protein\""
Static local-eQTLs	WS1	Zm00001d017206	Gb:AAD25142.1-like protein	5:188873424~188880395	5_188874669	8.87e-10	L	Zm00001d017206,Zm00001d017205	Gb:AAD25142.1-like protein,\Nucleotide/sugar transporter family protein\""
Static local-eQTLs	WS2	Zm00001d017206	Gb:AAD25142.1-like protein	5:188870781~188880303	5_188880104	6.42e-10	L	Zm00001d017206,Zm00001d017205	Gb:AAD25142.1-like protein,\Nucleotide/sugar transporter family protein\""
Static local-eQTLs	WW	Zm00001d009121	/	8:37567599~37568473	8_37568293	6.92e-20	L	Zm00001d009121	/
Static local-eQTLs	WS1	Zm00001d009121	/	8:37567599~37568473	8_37568293	8.67e-20	L	Zm00001d009121	/
Static local-eQTLs	WS2	Zm00001d009121	/	8:37567599~37568473	8_37568209	1.97e-21	L	Zm00001d009121	/
Static local-eQTLs	WW	Zm00001d032206	myb domain protein 106	1:217038854~217044149	1_217044060	6.92e-13	L	Zm00001d032206	myb domain protein 106
Static local-eQTLs	WS1	Zm00001d032206	myb domain protein 106	1:217038854~217044149	1_217044060	4.26e-14	L	Zm00001d032206	myb domain protein 106
Static local-eQTLs	WS2	Zm00001d032206	myb domain protein 106	1:217038854~217044281	1_217044060	5.63e-18	L	Zm00001d032206	myb domain protein 106
Static local-eQTLs	WW	Zm00001d009676	serine/threonine protein kinase 3	8:75407395~75408167	8_75408160	6.31e-12	L	Zm00001d009676	serine/threonine protein kinase 3
Static local-eQTLs	WS1	Zm00001d009676	serine/threonine protein kinase 3	8:75407395~75408167	8_75408107	1.3e-10	L	Zm00001d009676	serine/threonine protein kinase 3
Static local-eQTLs	WS2	Zm00001d009676	serine/threonine protein kinase 3	8:75407395~75408167	8_75408107	2.03e-11	L	Zm00001d009676	serine/threonine protein kinase 3
Static local-eQTLs	WW	Zm00001d046112	Spermidine synthase	9:63973072~63976389	9_63975646	8.94e-11	L	Zm00001d046112	Spermidine synthase
Static local-eQTLs	WS1	Zm00001d046112	Spermidine synthase	9:63972676~63978028	9_63975646	1.37e-09	L	Zm00001d046112	Spermidine synthase
Static local-eQTLs	WS2	Zm00001d046112	Spermidine synthase	9:63972676~63978028	9_63975646	5.6e-11	L	Zm00001d046112	Spermidine synthase
Static local-eQTLs	WW	Zm00001d044597	Polymerase/histidinol phosphatase-like	3:233000578~233003437	3_233001371	2.17e-13	L	Zm00001d044597	Polymerase/histidinol phosphatase-like
Static local-eQTLs	WS1	Zm00001d044597	Polymerase/histidinol phosphatase-like	3:233000578~233003437	3_233001590	6.91e-11	L	Zm00001d044597	Polymerase/histidinol phosphatase-like
Static local-eQTLs	WS2	Zm00001d044597	Polymerase/histidinol phosphatase-like	3:233000578~233005703	3_233001371	4.58e-13	L	Zm00001d044597	Polymerase/histidinol phosphatase-like
Static local-eQTLs	WW	Zm00001d007754	mitochondrial 28S ribosomal protein S29-related	2:238899590~238900079	2_238899843	4.47e-16	L	Zm00001d007754	mitochondrial 28S ribosomal protein S29-related
Static local-eQTLs	WS1	Zm00001d007754	mitochondrial 28S ribosomal protein S29-related	2:238899590~238900022	2_238899842	1.35e-13	L	Zm00001d007754	mitochondrial 28S ribosomal protein S29-related
Static local-eQTLs	WS2	Zm00001d007754	mitochondrial 28S ribosomal protein S29-related	2:238899590~238902640	2_238900022	3.51e-10	L	Zm00001d007754	mitochondrial 28S ribosomal protein S29-related
Static local-eQTLs	WW	Zm00001d043253	Receptor-like serine/threonine-protein kinase SD1- 8	3:193365123~193369465	3_193368406	7.79e-10	L	Zm00001d043253	Receptor-like serine/threonine-protein kinase SD1- 8
Static local-eQTLs	WS1	Zm00001d043253	Receptor-like serine/threonine-protein kinase SD1- 8	3:193365123~193369465	3_193368406	4.18e-10	L	Zm00001d043253	Receptor-like serine/threonine-protein kinase SD1- 8
Static local-eQTLs	WS2	Zm00001d043253	Receptor-like serine/threonine-protein kinase SD1- 8	3:193365123~193369465	3_193369000	5.88e-10	L	Zm00001d043253	Receptor-like serine/threonine-protein kinase SD1- 8
Static local-eQTLs	WW	Zm00001d041750	Glycine-rich RNA-binding protein 3 mitochondrial	3:135902138~135916196	3_135905688	3.56e-13	L	Zm00001d041751,Zm00001d041750	/,\Glycine-rich RNA-binding protein 3 mitochondrial\""
Static local-eQTLs	WS1	Zm00001d041750	Glycine-rich RNA-binding protein 3 mitochondrial	3:135903623~135914556	3_135905688	2.98e-15	L	Zm00001d041751,Zm00001d041750	/,\Glycine-rich RNA-binding protein 3 mitochondrial\""
Static local-eQTLs	WS2	Zm00001d041750	Glycine-rich RNA-binding protein 3 mitochondrial	3:135902138~135916196	3_135905921	8.77e-10	L	Zm00001d041751,Zm00001d041750	/,\Glycine-rich RNA-binding protein 3 mitochondrial\""
Static local-eQTLs	WW	Zm00001d033061	Protein DETOXIFICATION 40	1:249096210~249097588	1_249097588	2.58e-09	L	Zm00001d033061	Protein DETOXIFICATION 40
Static local-eQTLs	WS1	Zm00001d033061	Protein DETOXIFICATION 40	1:249096210~249097588	1_249096675	1.03e-10	L	Zm00001d033061	Protein DETOXIFICATION 40
Static local-eQTLs	WS2	Zm00001d033061	Protein DETOXIFICATION 40	1:249096210~249101466	1_249096675	7.49e-10	L	Zm00001d033061	Protein DETOXIFICATION 40
Static local-eQTLs	WW	Zm00001d007450	/	2:231999608~232000602	2_231999657	9.4e-11	L	Zm00001d007450	/
Static local-eQTLs	WS1	Zm00001d007450	/	2:231999598~231999818	2_231999657	1.47e-09	L	Zm00001d007450	/
Static local-eQTLs	WS2	Zm00001d007450	/	2:231999608~231999818	2_231999657	1.96e-11	L	Zm00001d007450	/
Static local-eQTLs	WW	Zm00001d027354	Mitochondrial inner membrane protein OXA1	1:3548373~3549398	1_3549351	2.69e-15	L	Zm00001d027354	Mitochondrial inner membrane protein OXA1
Static local-eQTLs	WS1	Zm00001d027354	Mitochondrial inner membrane protein OXA1	1:3548920~3549398	1_3548920	3e-15	L	Zm00001d027354	Mitochondrial inner membrane protein OXA1
Static local-eQTLs	WS2	Zm00001d027354	Mitochondrial inner membrane protein OXA1	1:3548920~3549398	1_3548920	1.88e-15	L	Zm00001d027354	Mitochondrial inner membrane protein OXA1
Static local-eQTLs	WW	Zm00001d043922	Auxin response factor 3	3:213886177~213886638	3_213886638	1.17e-08	L	Zm00001d043922	Auxin response factor 3
Static local-eQTLs	WS1	Zm00001d043922	Auxin response factor 3	3:213879697~213887260	3_213887260	2.21e-08	L	Zm00001d043922	Auxin response factor 3
Static local-eQTLs	WS2	Zm00001d043922	Auxin response factor 3	3:213879697~213887260	3_213881142	8.91e-11	L	Zm00001d043922	Auxin response factor 3
Static local-eQTLs	WW	Zm00001d010982	Tetraspanin-3	8:135759750~135764052	8_135762157	3.56e-20	L	Zm00001d010982	Tetraspanin-3
Static local-eQTLs	WS1	Zm00001d010982	Tetraspanin-3	8:135759750~135763308	8_135762157	1.89e-17	L	Zm00001d010982	Tetraspanin-3
Static local-eQTLs	WS2	Zm00001d010982	Tetraspanin-3	8:135759750~135763210	8_135761511	5.32e-10	L	Zm00001d010982	Tetraspanin-3
Static local-eQTLs	WW	Zm00001d001972	/	2:3717305~3719305	2_3718119	1.08e-16	L	Zm00001d001972	/
Static local-eQTLs	WS1	Zm00001d001972	/	2:3717413~3719492	2_3718119	6.93e-19	L	Zm00001d001972	/
Static local-eQTLs	WS2	Zm00001d001972	/	2:3717544~3719517	2_3718119	1.11e-19	L	Zm00001d001972	/
Static local-eQTLs	WW	Zm00001d006328	Transmembrane 9 superfamily member 9	2:204817907~204820009	2_204819276	4.18e-11	L	Zm00001d006328	Transmembrane 9 superfamily member 9
Static local-eQTLs	WS1	Zm00001d006328	Transmembrane 9 superfamily member 9	2:204817339~204820009	2_204819276	7.78e-12	L	Zm00001d006328	Transmembrane 9 superfamily member 9
Static local-eQTLs	WS2	Zm00001d006328	Transmembrane 9 superfamily member 9	2:204817339~204819998	2_204819677	4.31e-13	L	Zm00001d006328	Transmembrane 9 superfamily member 9
Static local-eQTLs	WW	Zm00001d007056	/	2:220960734~220967357	2_220965889	6.83e-20	L	Zm00001d007053	Got1/Sft2-like vescicle transport protein family
Static local-eQTLs	WS1	Zm00001d007056	/	2:220960734~220967357	2_220966515	1.64e-17	L	Zm00001d007053	Got1/Sft2-like vescicle transport protein family
Static local-eQTLs	WS2	Zm00001d007056	/	2:220960734~220967357	2_220965889	2.73e-22	L	Zm00001d007053	Got1/Sft2-like vescicle transport protein family
Static local-eQTLs	WW	Zm00001d046935	cryptochrome 3	9:111766194~111770025	9_111770025	1.56e-10	L	Zm00001d046934,Zm00001d046935	/,\cryptochrome 3\""
Static local-eQTLs	WS1	Zm00001d046935	cryptochrome 3	9:111765592~111770025	9_111770025	2.74e-10	L	Zm00001d046934,Zm00001d046935	/,\cryptochrome 3\""
Static local-eQTLs	WS2	Zm00001d046935	cryptochrome 3	9:111766446~111769301	9_111769301	5.66e-10	L	Zm00001d046934,Zm00001d046935	/,\cryptochrome 3\""
Static local-eQTLs	WW	Zm00001d028255	/	1:28067005~28067088	1_28067019	7.64e-09	L	Zm00001d028255	/
Static local-eQTLs	WS1	Zm00001d028255	/	1:28067005~28067088	1_28067005	1.9e-12	L	Zm00001d028255	/
Static local-eQTLs	WS2	Zm00001d028255	/	1:28067005~28067088	1_28067088	3.28e-12	L	Zm00001d028255	/
Static local-eQTLs	WW	Zm00001d006578	Transcription factor bHLH130	2:211376070~211378560	2_211376464	1.97e-10	L	Zm00001d006578	Transcription factor bHLH130
Static local-eQTLs	WS1	Zm00001d006578	Transcription factor bHLH130	2:211376070~211378560	2_211376664	2.23e-11	L	Zm00001d006578	Transcription factor bHLH130
Static local-eQTLs	WS2	Zm00001d006578	Transcription factor bHLH130	2:211376070~211378560	2_211376185	7.6e-09	L	Zm00001d006578	Transcription factor bHLH130
Static local-eQTLs	WW	Zm00001d041772	glutathione transferase18	3:137005938~137021659	3_137017637	2.13e-17	L	Zm00001d041772,Zm00001d041773	glutathione transferase18,\Leucine-rich repeat protein kinase family protein\""
Static local-eQTLs	WS1	Zm00001d041772	glutathione transferase18	3:137005938~137021659	3_137021659	1.4e-17	L	Zm00001d041772,Zm00001d041773	glutathione transferase18,\Leucine-rich repeat protein kinase family protein\""
Static local-eQTLs	WS2	Zm00001d041772	glutathione transferase18	3:137005606~137021659	3_137017637	1.91e-16	L	Zm00001d041772,Zm00001d041773	glutathione transferase18,\Leucine-rich repeat protein kinase family protein\""
Static local-eQTLs	WW	Zm00001d019263	phosphoprotein phosphatase inhibitors	7:24733737~24740076	7_24733887	1.91e-18	L	Zm00001d019263	phosphoprotein phosphatase inhibitors
Static local-eQTLs	WS1	Zm00001d019263	phosphoprotein phosphatase inhibitors	7:24733737~24740076	7_24733887	6.23e-20	L	Zm00001d019263	phosphoprotein phosphatase inhibitors
Static local-eQTLs	WS2	Zm00001d019263	phosphoprotein phosphatase inhibitors	7:24733737~24740076	7_24733887	4.15e-18	L	Zm00001d019263	phosphoprotein phosphatase inhibitors
Static local-eQTLs	WW	Zm00001d020555	WAT1-related protein	7:122132394~122133997	7_122132764	6.13e-09	L	Zm00001d020555	WAT1-related protein
Static local-eQTLs	WS1	Zm00001d020555	WAT1-related protein	7:122132394~122133997	7_122132764	1.74e-11	L	Zm00001d020555	WAT1-related protein
Static local-eQTLs	WS2	Zm00001d020555	WAT1-related protein	7:122132764~122133997	7_122133997	1.95e-13	L	Zm00001d020555	WAT1-related protein
Static local-eQTLs	WW	Zm00001d006100	60S ribosomal protein L7a-1	2:198157357~198159750	2_198159660	2.47e-13	L	Zm00001d006100	60S ribosomal protein L7a-1
Static local-eQTLs	WS1	Zm00001d006100	60S ribosomal protein L7a-1	2:198157357~198159750	2_198159660	6.2e-13	L	Zm00001d006100	60S ribosomal protein L7a-1
Static local-eQTLs	WS2	Zm00001d006100	60S ribosomal protein L7a-1	2:198157357~198159750	2_198159559	2.93e-08	L	Zm00001d006100	60S ribosomal protein L7a-1
Static local-eQTLs	WW	Zm00001d006461	SH3 domain-containing protein 3	2:208849419~208891345	2_208859324	2.86e-12	L	Zm00001d006457,Zm00001d006458,Zm00001d006460,Zm00001d006461,Zm00001d006459	Hydrolase/ protein serine/threonine phosphatase ,\/\",\"/\",\"SH3 domain-containing protein 3\",\"Pre-mRNA-splicing factor ATP-dependent RNA helicase DEAH7\""
Static local-eQTLs	WS1	Zm00001d006461	SH3 domain-containing protein 3	2:208849419~208891345	2_208887029	5.1e-13	L	Zm00001d006457,Zm00001d006458,Zm00001d006460,Zm00001d006461,Zm00001d006459	Hydrolase/ protein serine/threonine phosphatase ,\/\",\"/\",\"SH3 domain-containing protein 3\",\"Pre-mRNA-splicing factor ATP-dependent RNA helicase DEAH7\""
Static local-eQTLs	WS2	Zm00001d006461	SH3 domain-containing protein 3	2:208849419~208891345	2_208886521	1.57e-13	L	Zm00001d006457,Zm00001d006458,Zm00001d006460,Zm00001d006461,Zm00001d006459	Hydrolase/ protein serine/threonine phosphatase ,\/\",\"/\",\"SH3 domain-containing protein 3\",\"Pre-mRNA-splicing factor ATP-dependent RNA helicase DEAH7\""
Static local-eQTLs	WW	Zm00001d052542	Dual specificity protein phosphatase Diacylglycerol kinase catalytic region	4:192655565~192657728	4_192655950	1.12e-14	L	Zm00001d052542,Zm00001d052543	Dual specificity protein phosphatase Diacylglycerol kinase catalytic region,\bZIP transcription factor family protein\""
Static local-eQTLs	WS1	Zm00001d052542	Dual specificity protein phosphatase Diacylglycerol kinase catalytic region	4:192655565~192661929	4_192655950	1.09e-14	L	Zm00001d052542,Zm00001d052543	Dual specificity protein phosphatase Diacylglycerol kinase catalytic region,\bZIP transcription factor family protein\""
Static local-eQTLs	WS2	Zm00001d052542	Dual specificity protein phosphatase Diacylglycerol kinase catalytic region	4:192655565~192662031	4_192655950	1.96e-12	L	Zm00001d052542,Zm00001d052543	Dual specificity protein phosphatase Diacylglycerol kinase catalytic region,\bZIP transcription factor family protein\""
Static local-eQTLs	WW	Zm00001d045733	/	9:35862726~35865709	9_35865709	6.17e-08	L	Zm00001d045732	ATP-dependent protease La (LON) domain protein
Static local-eQTLs	WS1	Zm00001d045733	/	9:35862726~35863144	9_35862875	1.22e-08	L	Zm00001d045732	ATP-dependent protease La (LON) domain protein
Static local-eQTLs	WS2	Zm00001d045733	/	9:35862726~35863144	9_35862726	1.91e-07	L	Zm00001d045732	ATP-dependent protease La (LON) domain protein
Static local-eQTLs	WW	Zm00001d045573	Sec14p-like phosphatidylinositol transfer family protein	9:27024255~27030608	9_27030237	4.09e-11	L	Zm00001d045573	Sec14p-like phosphatidylinositol transfer family protein
Static local-eQTLs	WS1	Zm00001d045573	Sec14p-like phosphatidylinositol transfer family protein	9:27025749~27030608	9_27030237	7.53e-13	L	Zm00001d045573	Sec14p-like phosphatidylinositol transfer family protein
Static local-eQTLs	WS2	Zm00001d045573	Sec14p-like phosphatidylinositol transfer family protein	9:27024255~27030608	9_27030237	2.01e-14	L	Zm00001d045573	Sec14p-like phosphatidylinositol transfer family protein
Static local-eQTLs	WW	Zm00001d014073	60S ribosomal protein L23	5:31563042~31566727	5_31563042	5.5e-10	L	Zm00001d014073,Zm00001d014074	60S ribosomal protein L23,\CCT motif family protein\""
Static local-eQTLs	WS1	Zm00001d014073	60S ribosomal protein L23	5:31560592~31566727	5_31563042	1.96e-14	L	Zm00001d014073,Zm00001d014074	60S ribosomal protein L23,\CCT motif family protein\""
Static local-eQTLs	WS2	Zm00001d014073	60S ribosomal protein L23	5:31563042~31567123	5_31563042	4.16e-14	L	Zm00001d014073,Zm00001d014074	60S ribosomal protein L23,\CCT motif family protein\""
Static local-eQTLs	WW	Zm00001d045094	Pentatricopeptide repeat-containing protein mitochondrial	9:12376274~12376385	9_12376385	8.99e-14	L	Zm00001d045094	Pentatricopeptide repeat-containing protein mitochondrial
Static local-eQTLs	WS1	Zm00001d045094	Pentatricopeptide repeat-containing protein mitochondrial	9:12376241~12376535	9_12376354	5.41e-12	L	Zm00001d045094	Pentatricopeptide repeat-containing protein mitochondrial
Static local-eQTLs	WS2	Zm00001d045094	Pentatricopeptide repeat-containing protein mitochondrial	9:12376277~12376535	9_12376369	9.34e-12	L	Zm00001d045094	Pentatricopeptide repeat-containing protein mitochondrial
Static local-eQTLs	WW	Zm00001d014162	Pentatricopeptide repeat-containing protein mitochondrial	5:34651345~34655172	5_34654343	4.91e-14	L	Zm00001d014162	Pentatricopeptide repeat-containing protein mitochondrial
Static local-eQTLs	WS1	Zm00001d014162	Pentatricopeptide repeat-containing protein mitochondrial	5:34651386~34655122	5_34653526	5.59e-14	L	Zm00001d014162	Pentatricopeptide repeat-containing protein mitochondrial
Static local-eQTLs	WS2	Zm00001d014162	Pentatricopeptide repeat-containing protein mitochondrial	5:34651386~34655172	5_34653526	3.49e-15	L	Zm00001d014162	Pentatricopeptide repeat-containing protein mitochondrial
Static local-eQTLs	WW	Zm00001d017937	S-adenosylmethionine carrier 1 chloroplastic/mitochondrial	5:210388657~210390303	5_210389027	2.27e-11	L	Zm00001d017937	S-adenosylmethionine carrier 1 chloroplastic/mitochondrial
Static local-eQTLs	WS1	Zm00001d017937	S-adenosylmethionine carrier 1 chloroplastic/mitochondrial	5:210385589~210390303	5_210389018	1.39e-16	L	Zm00001d017937	S-adenosylmethionine carrier 1 chloroplastic/mitochondrial
Static local-eQTLs	WS2	Zm00001d017937	S-adenosylmethionine carrier 1 chloroplastic/mitochondrial	5:210384897~210390303	5_210389017	1.2e-19	L	Zm00001d017937	S-adenosylmethionine carrier 1 chloroplastic/mitochondrial
Static local-eQTLs	WW	Zm00001d016873	Transcription factor bHLH69	5:178971232~178971601	5_178971482	1.78e-08	L	Zm00001d016873	Transcription factor bHLH69
Static local-eQTLs	WS1	Zm00001d016873	Transcription factor bHLH69	5:178967975~178971601	5_178968737	4.67e-10	L	Zm00001d016873	Transcription factor bHLH69
Static local-eQTLs	WS2	Zm00001d016873	Transcription factor bHLH69	5:178967975~178974971	5_178968737	1.38e-11	L	Zm00001d016873	Transcription factor bHLH69
Static local-eQTLs	WW	Zm00001d038572	zinc ion binding	6:160153877~160156681	6_160153879	1.34e-13	L	Zm00001d038572	zinc ion binding
Static local-eQTLs	WS1	Zm00001d038572	zinc ion binding	6:160153877~160156734	6_160153879	3.62e-13	L	Zm00001d038572	zinc ion binding
Static local-eQTLs	WS2	Zm00001d038572	zinc ion binding	6:160153877~160157093	6_160156681	7.28e-14	L	Zm00001d038572	zinc ion binding
Static local-eQTLs	WW	Zm00001d005652	Probable beta-14-xylosyltransferase IRX14	2:182096459~182102303	2_182101924	7.88e-10	L	Zm00001d005652	Probable beta-14-xylosyltransferase IRX14
Static local-eQTLs	WS1	Zm00001d005652	Probable beta-14-xylosyltransferase IRX14	2:182096459~182102303	2_182101924	4.29e-10	L	Zm00001d005652	Probable beta-14-xylosyltransferase IRX14
Static local-eQTLs	WS2	Zm00001d005652	Probable beta-14-xylosyltransferase IRX14	2:182096459~182102303	2_182096741	1.01e-11	L	Zm00001d005652	Probable beta-14-xylosyltransferase IRX14
Static local-eQTLs	WW	Zm00001d023430	Endonuclease III homolog 1 chloroplastic	10:5404266~5411810	10_5411673	6.45e-12	L	Zm00001d023429	Diaminopimelate decarboxylase 2 chloroplastic
Static local-eQTLs	WS1	Zm00001d023430	Endonuclease III homolog 1 chloroplastic	10:5404266~5411810	10_5411673	1.95e-11	L	Zm00001d023429	Diaminopimelate decarboxylase 2 chloroplastic
Static local-eQTLs	WS2	Zm00001d023430	Endonuclease III homolog 1 chloroplastic	10:5404266~5411718	10_5404628	5.8e-11	L	Zm00001d023429	Diaminopimelate decarboxylase 2 chloroplastic
Static local-eQTLs	WW	Zm00001d053908	Cold shock protein 2	4:243422063~243422717	4_243422445	2.39e-13	L	Zm00001d027037,Zm00001d053908	/,\Cold shock protein 2\""
Static local-eQTLs	WS1	Zm00001d053908	Cold shock protein 2	4:243421470~243422745	4_243422499	1.91e-18	L	Zm00001d027037,Zm00001d053908	/,\Cold shock protein 2\""
Static local-eQTLs	WS2	Zm00001d053908	Cold shock protein 2	4:243421851~243422745	4_243422499	1.99e-14	L	Zm00001d027037,Zm00001d053908	/,\Cold shock protein 2\""
Static local-eQTLs	WW	Zm00001d009424	Cyclin/Brf1-like TBP-binding protein	8:63799837~63803687	8_63801265	4.82e-09	L	Zm00001d009424	Cyclin/Brf1-like TBP-binding protein
Static local-eQTLs	WS1	Zm00001d009424	Cyclin/Brf1-like TBP-binding protein	8:63799837~63803687	8_63801265	2.26e-08	L	Zm00001d009424	Cyclin/Brf1-like TBP-binding protein
Static local-eQTLs	WS2	Zm00001d009424	Cyclin/Brf1-like TBP-binding protein	8:63799837~63801265	8_63799837	3.27e-08	L	Zm00001d009424	Cyclin/Brf1-like TBP-binding protein
Static local-eQTLs	WW	Zm00001d048325	Ribosomal protein L32 containing protein isoform 1%3B Ribosomal protein L32 containing protein isoform 2	9:154498947~154502208	9_154499020	4.87e-13	L	Zm00001d048325	Ribosomal protein L32 containing protein isoform 1%3B Ribosomal protein L32 containing protein isoform 2
Static local-eQTLs	WS1	Zm00001d048325	Ribosomal protein L32 containing protein isoform 1%3B Ribosomal protein L32 containing protein isoform 2	9:154498947~154502106	9_154502064	7.6e-14	L	Zm00001d048325	Ribosomal protein L32 containing protein isoform 1%3B Ribosomal protein L32 containing protein isoform 2
Static local-eQTLs	WS2	Zm00001d048325	Ribosomal protein L32 containing protein isoform 1%3B Ribosomal protein L32 containing protein isoform 2	9:154498947~154502140	9_154502064	5.63e-15	L	Zm00001d048325	Ribosomal protein L32 containing protein isoform 1%3B Ribosomal protein L32 containing protein isoform 2
Static local-eQTLs	WW	Zm00001d012277	Actin-7	8:171774876~171778338	8_171778119	3.93e-09	L	Zm00001d012277	Actin-7
Static local-eQTLs	WS1	Zm00001d012277	Actin-7	8:171774827~171778338	8_171778119	7.39e-09	L	Zm00001d012277	Actin-7
Static local-eQTLs	WS2	Zm00001d012277	Actin-7	8:171774833~171778560	8_171775468	3.55e-12	L	Zm00001d012277	Actin-7
Static local-eQTLs	WW	Zm00001d021685	Villin-4	7:160041089~160042708	7_160041089	1.95e-09	L	Zm00001d021685	Villin-4
Static local-eQTLs	WS1	Zm00001d021685	Villin-4	7:160041089~160042708	7_160042687	3.91e-11	L	Zm00001d021685	Villin-4
Static local-eQTLs	WS2	Zm00001d021685	Villin-4	7:160041089~160049037	7_160042687	8.61e-14	L	Zm00001d021685	Villin-4
Static local-eQTLs	WW	Zm00001d004868	Transcription factor LHW	2:145455424~145460716	2_145460425	1.91e-10	L	Zm00001d004868	Transcription factor LHW
Static local-eQTLs	WS1	Zm00001d004868	Transcription factor LHW	2:145455451~145463560	2_145460425	2.13e-10	L	Zm00001d004868	Transcription factor LHW
Static local-eQTLs	WS2	Zm00001d004868	Transcription factor LHW	2:145455424~145460425	2_145460425	5.16e-12	L	Zm00001d004868	Transcription factor LHW
Static local-eQTLs	WW	Zm00001d017997	Alpha-mannosidase I MNS5	5:211649421~211653358	5_211653358	2.66e-13	L	Zm00001d017997	Alpha-mannosidase I MNS5
Static local-eQTLs	WS1	Zm00001d017997	Alpha-mannosidase I MNS5	5:211648722~211653358	5_211651957	8.88e-10	L	Zm00001d017997	Alpha-mannosidase I MNS5
Static local-eQTLs	WS2	Zm00001d017997	Alpha-mannosidase I MNS5	5:211648722~211653094	5_211650664	4.09e-10	L	Zm00001d017997	Alpha-mannosidase I MNS5
Static local-eQTLs	WW	Zm00001d014392	Ribosomal L28 family	5:44433095~44433829	5_44433095	7.38e-11	L	Zm00001d014392	Ribosomal L28 family
Static local-eQTLs	WS1	Zm00001d014392	Ribosomal L28 family	5:44433095~44433829	5_44433251	7.27e-19	L	Zm00001d014392	Ribosomal L28 family
Static local-eQTLs	WS2	Zm00001d014392	Ribosomal L28 family	5:44433095~44433829	5_44433251	1.17e-16	L	Zm00001d014392	Ribosomal L28 family
Static local-eQTLs	WW	Zm00001d011736	/	8:160328956~160330645	8_160328956	7.7e-15	L	/	/
Static local-eQTLs	WS1	Zm00001d011736	/	8:160328956~160330645	8_160328956	1.55e-14	L	/	/
Static local-eQTLs	WS2	Zm00001d011736	/	8:160328956~160330645	8_160328956	2.04e-16	L	/	/
Static local-eQTLs	WW	Zm00001d003209	AAA-ATPase ASD mitochondrial	2:36038205~36040984	2_36039791	3.1e-16	L	Zm00001d003209	AAA-ATPase ASD mitochondrial
Static local-eQTLs	WS1	Zm00001d003209	AAA-ATPase ASD mitochondrial	2:36038205~36040984	2_36039791	1.45e-16	L	Zm00001d003209	AAA-ATPase ASD mitochondrial
Static local-eQTLs	WS2	Zm00001d003209	AAA-ATPase ASD mitochondrial	2:36039094~36040984	2_36039791	9.67e-13	L	Zm00001d003209	AAA-ATPase ASD mitochondrial
Static local-eQTLs	WW	Zm00001d000313	Ubiquitin carboxyl-terminal hydrolase 25	79:55567~59700	79_55567	6.77e-12	L	Zm00001d000313,Zm00001d000314	Ubiquitin carboxyl-terminal hydrolase 25,\F-box protein \""
Static local-eQTLs	WS1	Zm00001d000313	Ubiquitin carboxyl-terminal hydrolase 25	79:50838~60165	79_59699	9.01e-13	L	Zm00001d000313,Zm00001d000314	Ubiquitin carboxyl-terminal hydrolase 25,\F-box protein \""
Static local-eQTLs	WS2	Zm00001d000313	Ubiquitin carboxyl-terminal hydrolase 25	79:50838~59700	79_50838	1.65e-14	L	Zm00001d000313,Zm00001d000314	Ubiquitin carboxyl-terminal hydrolase 25,\F-box protein \""
Static local-eQTLs	WW	Zm00001d031179	ras-related protein RHN1	1:181310217~181317303	1_181310779	1.67e-17	L	Zm00001d031178,Zm00001d031179	Ubiquitin-protein ligase/ zinc ion binding protein ,\ ras-related protein RHN1\""
Static local-eQTLs	WS1	Zm00001d031179	ras-related protein RHN1	1:181310217~181317303	1_181312117	1.1e-16	L	Zm00001d031178,Zm00001d031179	Ubiquitin-protein ligase/ zinc ion binding protein ,\ ras-related protein RHN1\""
Static local-eQTLs	WS2	Zm00001d031179	ras-related protein RHN1	1:181310217~181317303	1_181314150	4.08e-22	L	Zm00001d031178,Zm00001d031179	Ubiquitin-protein ligase/ zinc ion binding protein ,\ ras-related protein RHN1\""
Static local-eQTLs	WW	Zm00001d034157	/	1:285309555~285313640	1_285313636	3.58e-11	L	Zm00001d034157	/
Static local-eQTLs	WS1	Zm00001d034157	/	1:285309555~285313640	1_285310448	4.08e-14	L	Zm00001d034157	/
Static local-eQTLs	WS2	Zm00001d034157	/	1:285309555~285313640	1_285310448	3.96e-15	L	Zm00001d034157	/
Static local-eQTLs	WW	Zm00001d048520	Aquaporin TIP3.1	9:157711751~157715857	9_157715097	3.41e-11	L	Zm00001d048518,Zm00001d048520	HVA22-like protein i,\Aquaporin TIP3.1 \""
Static local-eQTLs	WS1	Zm00001d048520	Aquaporin TIP3.1	9:157711803~157715772	9_157715097	2.2e-10	L	Zm00001d048518,Zm00001d048520	HVA22-like protein i,\Aquaporin TIP3.1 \""
Static local-eQTLs	WS2	Zm00001d048520	Aquaporin TIP3.1	9:157711751~157715954	9_157714903	1.89e-11	L	Zm00001d048518,Zm00001d048520	HVA22-like protein i,\Aquaporin TIP3.1 \""
Static local-eQTLs	WW	Zm00001d011422	Putative cytochrome P450 superfamily protein	8:150107947~150109067	8_150107947	2.29e-11	L	Zm00001d011422	Putative cytochrome P450 superfamily protein
Static local-eQTLs	WS1	Zm00001d011422	Putative cytochrome P450 superfamily protein	8:150107947~150109067	8_150108950	1.31e-12	L	Zm00001d011422	Putative cytochrome P450 superfamily protein
Static local-eQTLs	WS2	Zm00001d011422	Putative cytochrome P450 superfamily protein	8:150107947~150109067	8_150107947	1.09e-10	L	Zm00001d011422	Putative cytochrome P450 superfamily protein
[truncated: 71,581 more rows]

## Sheet: Table S3
Table S3. 3,733 eQTLs directly located in TF genes.
Treatments	etrait	Annotation for etraita	eQTL	Lead_SNPb	P-valuec	eQTL_Typed	Candidate gene in eQTL region	Annotation of transcription factors for candidate gene	Annotation for candidate genea	Verification in ChIP-seqe
WS2	Zm00001d003380	Gibberellin-regulated protein 14	2:43705343~43706322	2_43706014	3.0966e-08	D	Zm00001d003414	NAC	NAC domain-containing protein 79	verification(ANAC032)
WW	Zm00001d038306	cytoplasmic membrane protein	6:154166560~154176776	6_154166853	9.4586e-15	D	Zm00001d038310,Zm00001d038311	N,bZIP	Tubby-like F-box protein 10,"G-box-binding factor 4"	verification(ABF1, ABF3, ABF4)
WS1	Zm00001d038306	cytoplasmic membrane protein	6:154166560~154176776	6_154166853	1.8848e-14	D	Zm00001d038310,Zm00001d038311	N,bZIP	Tubby-like F-box protein 10,"G-box-binding factor 4"	verification(ABF1, ABF3, ABF4)
WS2	Zm00001d038306	cytoplasmic membrane protein	6:154166560~154176776	6_154166853	9.2889e-14	D	Zm00001d038310,Zm00001d038311	N,bZIP	Tubby-like F-box protein 10,"G-box-binding factor 4"	verification(ABF1, ABF3, ABF4)
WS2	Zm00001d024134	Putative receptor-like protein kinase	10:51315986~51320612	10_51317798	4.9566e-08	D	Zm00001d024160	bZIP	Transcription factor TGA4	verification(ABF1, ABF3, ABF4)
WS2	Zm00001d040500	G-box-binding factor 3	6:169488834~169497407	6_169495387	5.2121e-17	D	Zm00001d039066,Zm00001d039065	N,bZIP	Galactose mutarotase-like superfamily protein," G-box binding factor"	verification(ABF1, ABF3, ABF4, GBF2, GBF3)
WS1	Zm00001d040500	G-box-binding factor 3	6:169491375~169500997	6_169495387	3.4839e-16	D	Zm00001d039066,Zm00001d039065	N,bZIP	Galactose mutarotase-like superfamily protein," G-box binding factor"	verification(ABF1, ABF3, ABF4, GBF2, GBF3)
WW	Zm00001d040500	G-box-binding factor 3	6:169492300~169495575	6_169495387	1.971e-14	D	Zm00001d039065	bZIP	G-box binding factor	verification(ABF1, ABF3, ABF4, GBF2, GBF3)
WS1	Zm00001d020002	Chlorophyll A-B binding family protein	7:86720161~86729927	7_86720161	3.7682e-13	D	Zm00001d020025	bZIP	/	verification(ABF1, ABF3, ABF4, GBF2, GBF3)
WS1	Zm00001d024088	Enhancer of polycomb-like transcription factor protein	10:39073659~39078602	10_39075716	2.2371e-12	D	Zm00001d024042,Zm00001d024041	N,bZIP	Fasciclin-like arabinogalactan family protein,"bZIP transcription factor 16"	verification(ABF1, ABF3, ABF4, GBF2, GBF3)
WW	Zm00001d020002	Chlorophyll A-B binding family protein	7:86720161~86729927	7_86720161	6.7152e-12	D	Zm00001d020025	bZIP	/	verification(ABF1, ABF3, ABF4, GBF2, GBF3)
WS2	Zm00001d038274	Tetratricopeptide repeat (TPR)-like superfamily protein	6:154166560~154176776	6_154167247	4.3076e-11	D	Zm00001d038310,Zm00001d038311	N,bZIP	Tubby-like F-box protein 10,"G-box-binding factor 4"	verification(ABF1, ABF3, ABF4, GBF2, GBF3)
WW	Zm00001d038274	Tetratricopeptide repeat (TPR)-like superfamily protein	6:154166560~154176776	6_154167247	2.1804e-10	D	Zm00001d038310,Zm00001d038311	N,bZIP	Tubby-like F-box protein 10,"G-box-binding factor 4"	verification(ABF1, ABF3, ABF4, GBF2, GBF3)
WS2	Zm00001d048044	Putative NAC domain transcription factor superfamily protein	5:4365448~4381755	5_4375894	1.3426e-09	D	Zm00001d013074,Zm00001d013076,Zm00001d013075	bZIP,N,N	Basic leucine zipper 25,"60S ribosomal protein L4-1","Guanylate-binding family protein"	verification(ABF1, ABF3, ABF4, GBF2, GBF3)
WS2	Zm00001d005193	Protein LURP1	2:165521381~165526423	2_165526423	1.4426e-09	D	Zm00001d005244	bZIP	G-box-binding factor 1	verification(ABF1, ABF3, ABF4, GBF2, GBF3)
WW	Zm00001d015426	V-type proton ATPase catalytic subunit A	5:89377035~89386130	5_89385381	1.6577e-09	D	Zm00001d015421,Zm00001d015423,Zm00001d015424	bZIP,N,N	Basic leucine zipper 9,"NudC domain-containing protein 2 ","/"	verification(ABF1, ABF3, ABF4, GBF2, GBF3)
WW	Zm00001d023506	calcineurin B-like7	10:7856156~7856891	10_7856156	2.9731e-09	D	Zm00001d023507	bZIP	Transcription factor VIP1	verification(ABF1, ABF3, ABF4, GBF2, GBF3)
WS2	Zm00001d005324	U-box domain-containing protein 33	2:165521381~165526423	2_165521626	3.0268e-09	D	Zm00001d005244	bZIP	G-box-binding factor 1	verification(ABF1, ABF3, ABF4, GBF2, GBF3)
WS1	Zm00001d036720	Cytochrome b561 DM13 and DOMON domain-containing protein	6:99406742~99407411	6_99407411	5.9548e-09	D	Zm00001d036736	bZIP	/	verification(ABF1, ABF3, ABF4, GBF2, GBF3)
WS1	Zm00001d019490	ATG8-interacting protein 1	1:52164773~52173557	1_52169123	6.0396e-09	D	Zm00001d028935,Zm00001d028936	N,bZIP	Pentatricopeptide repeat-containing protein ,"Transcription factor TGA6"	verification(ABF1, ABF3, ABF4, GBF2, GBF3)
WW	Zm00001d015163	Probable LRR receptor-like serine/threonine-protein kinase RKF3	5:77126332~77127973	5_77127818	6.6395e-09	D	Zm00001d015153	bZIP	BZIP transcription factor	verification(ABF1, ABF3, ABF4, GBF2, GBF3)
WW	Zm00001d017212	LRR receptor-like serine/threonine-protein kinase EFR	5:174492650~174493655	5_174492650	1.2438e-08	D	Zm00001d016732,Zm00001d016731	bZIP,N	bZIP protein,"Digalactosyldiacylglycerol synthase 1 chloroplastic"	verification(ABF1, ABF3, ABF4, GBF2, GBF3)
WS1	Zm00001d014783	BEST Arabidopsis thaliana protein match is: kinectin-related (TAIR:AT5G66250.3); Has 7578 Blast hits to 6129 proteins in 783 species: Archae - 220; Bacteria - 1045; Metazoa - 3605; Fungi - 575; Plants - 442; Viruses - 38; Other Eukaryotes - 1653 (so /.../NCBI BLink).	5:63480489~63486156	5_63480489	1.3677e-08	D	Zm00001d014795	bZIP	Basic leucine zipper 19	verification(ABF1, ABF3, ABF4, GBF2, GBF3)
WW	Zm00001d038304	Carbohydrate-binding-like fold	6:154178151~154178945	6_154178438	1.5066e-08	D	Zm00001d038311,Zm00001d038312	bZIP,N	G-box-binding factor 4,"Integral membrane Yip1 family protein"	verification(ABF1, ABF3, ABF4, GBF2, GBF3)
WS1	Zm00001d023506	calcineurin B-like7	10:7855909~7856891	10_7856156	2.8346e-08	D	Zm00001d023507	bZIP	Transcription factor VIP1	verification(ABF1, ABF3, ABF4, GBF2, GBF3)
WS1	Zm00001d038304	Carbohydrate-binding-like fold	6:154177919~154178945	6_154177919	3.1556e-08	D	Zm00001d038311,Zm00001d038312	bZIP,N	G-box-binding factor 4,"Integral membrane Yip1 family protein"	verification(ABF1, ABF3, ABF4, GBF2, GBF3)
WS1	Zm00001d006162	ATG8-interacting protein 1	8:122765684~122768249	8_122765684	3.2421e-08	D	Zm00001d010638	bZIP	ABSCISIC ACID-INSENSITIVE 5-like protein 2	verification(ABF1, ABF3, ABF4, GBF2, GBF3)
WS2	Zm00001d046923	D-3-phosphoglycerate dehydrogenase 2 chloroplastic	9:111791108~111796661	9_111795374	3.3704e-08	D	ENSRNA049462054,zma-MIR169r,Zm00001d046937	N,N,bZIP	microRNA MIR169_2,"/","Basic leucine zipper 9"	verification(ABF1, ABF3, ABF4, GBF2, GBF3)
WW	Zm00001d030549	Red chlorophyll catabolite reductase chloroplastic	1:145543772~145543781	1_145543781	4.8321e-08	D	Zm00001d030577	bZIP	Light-inducible protein CPRF-2	verification(ABF1, ABF3, ABF4, GBF2, GBF3)
WS2	Zm00001d043291	Purple acid phosphatase 10	6:150917165~150921749	6_150917474	6.1372e-08	D	Zm00001d038189	bZIP	FAD/NAD(P)-binding oxidoreductase family protein	verification(ABF1, ABF3, ABF4, GBF2, GBF3)
WS2	Zm00001d024047	Leucine-rich repeat protein kinase family protein	10:39069056~39079129	10_39075687	6.8663e-08	D	Zm00001d024042,Zm00001d024041	N,bZIP	Fasciclin-like arabinogalactan family protein,"bZIP transcription factor 16"	verification(ABF1, ABF3, ABF4, GBF2, GBF3)
WS2	Zm00001d023506	calcineurin B-like7	10:7855908~7859096	10_7856156	9.417e-08	D	Zm00001d023507	bZIP	Transcription factor VIP1	verification(ABF1, ABF3, ABF4, GBF2, GBF3)
WS1	Zm00001d010698	NAD(P)H dehydrogenase (quinone) FQR1	8:123642957~123653050	8_123650879	9.5149e-08	D	Zm00001d010667	bZIP	Basic leucine zipper 24	verification(ABF1, ABF3, ABF4, GBF2, GBF3)
WS2	Zm00001d019597	Fiber protein Fb34	7:86720492~86720815	7_86720815	1.1251e-07	D	Zm00001d020025	bZIP	/	verification(ABF1, ABF3, ABF4, GBF2, GBF3)
WS2	Zm00001d043946	HMG1/2-like protein	3:215864827~215865195	3_215865146	1.3594e-07	D	Zm00001d043992	bZIP	bZIP transcription factor1	verification(ABF1, ABF3, ABF4, GBF2, GBF3)
WW	Zm00001d038576	Calcium-transporting ATPase 4 plasma membrane-type	6:160173708~160173813	6_160173708	1.4436e-07	D	Zm00001d038574	bZIP	Basic leucine zipper 24	verification(ABF1, ABF3, ABF4, GBF2, GBF3)
WS2	Zm00001d025772	ATP synthase E chain	1:198777428~198777685	1_198777428	2.2415e-07	D	Zm00001d031697	bZIP	Probable transcription factor PosF21	verification(ABF1, ABF3, ABF4, GBF2, GBF3)
WW	Zm00001d010800	Zinc finger CCCH domain-containing protein 54	8:123642256~123642849	8_123642505	2.7094e-07	D	Zm00001d010667	bZIP	Basic leucine zipper 24	verification(ABF1, ABF3, ABF4, GBF2, GBF3)
WW	Zm00001d003395	anthranilate synthase homolog1	2:34883032~34892320	2_34883943	2.9281e-07	D	Zm00001d003180,Zm00001d003181	bZIP,N	Probable transcription factor PosF21,"Cytochrome b561 and DOMON domain-containing protein "	verification(ABF1, ABF3, ABF4, GBF2, GBF3)
WS1	Zm00001d010586	PEBP (phosphatidylethanolamine-binding protein) family protein	8:123642957~123653050	8_123652961	3.0114e-07	D	Zm00001d010667	bZIP	Basic leucine zipper 24	verification(ABF1, ABF3, ABF4, GBF2, GBF3)
WS2	Zm00001d033782	Seed maturation protein PM41	1:293566928~293567455	1_293566937	3.0156e-07	D	Zm00001d034457	bZIP	Opaque2 heterodimerizing protein 1	verification(ABF1, ABF3, ABF4, GBF2, GBF3)
WW	Zm00001d015175	Phosphatidylinositol/phosphatidylcholine transfer protein SFH10	5:77126332~77127973	5_77127095	3.4008e-07	D	Zm00001d015153	bZIP	BZIP transcription factor	verification(ABF1, ABF3, ABF4, GBF2, GBF3)
WW	Zm00001d044005	/	3:215851775~215855281	3_215855201	5.5455e-07	D	Zm00001d043992	bZIP	bZIP transcription factor1	verification(ABF1, ABF3, ABF4, GBF2, GBF3)
WS2	Zm00001d006856	Pentatricopeptide repeat-containing protein mitochondrial	2:191757511~191757637	2_191757511	6.0894e-07	D	Zm00001d005884	bZIP	ABSCISIC ACID-INSENSITIVE 5-like protein 5	verification(ABF1, ABF3, ABF4, GBF2, GBF3)
WS2	Zm00001d032329	/	10:39069056~39079129	10_39075716	5.5835e-10	D	Zm00001d024042,Zm00001d024041	N,bZIP	Fasciclin-like arabinogalactan family protein,"bZIP transcription factor 16"	verification(ABF1, ABF3, ABF4GBF3)
WW	Zm00001d030409	/	7:19968051~19969256	7_19968051	5.9768e-08	D	Zm00001d019166	bZIP	EM binding protein1 homologue	verification(ABF1, ABF3GBF2, GBF3)
WS1	Zm00001d006918	histone acetyl transferase MYST family 101	2:220736226~220744407	2_220739802	2.2105e-08	D	Zm00001d007042,Zm00001d007043	bZIP,N	bZIP transcription factor 17,"Tetratricopeptide repeat (TPR)-like superfamily protein"	verification(ABF3, ABF4, GBF2, GBF3)
WW	Zm00001d004775	O-fucosyltransferase family protein	2:145117079~145119130	2_145118591	4.088e-08	D	Zm00001d004857	bZIP	Transcription factor VIP1	verification(ABF3, ABF4, GBF2, GBF3)
WS1	Zm00001d035051	Ribosome-recycling factor chloroplastic	1:52164773~52173557	1_52173557	1.1896e-07	D	Zm00001d028935,Zm00001d028936	N,bZIP	Pentatricopeptide repeat-containing protein ,"Transcription factor TGA6"	verification(ABF3, ABF4, GBF2, GBF3)
WS2	Zm00001d036714	Magnesium transporter MRS2-1	6:99406742~99407411	6_99407411	2.2533e-07	D	Zm00001d036736	bZIP	/	verification(ABF3, ABF4, GBF2, GBF3)
WS2	Zm00001d018574	ferredoxin-related	5:223495685~223504310	5_223499137	4.8214e-07	D	Zm00001d018571	bZIP	BZIP transcription factor	verification(ABF3, GBF2, GBF3)
WW	Zm00001d024036	C2H2-like zinc finger protein	10:39073659~39078602	10_39075716	6.7092e-11	D	Zm00001d024042,Zm00001d024041	N,bZIP	Fasciclin-like arabinogalactan family protein,"bZIP transcription factor 16"	verification(ABF3, GBF3)
WW	Zm00001d014793	thick tassel dwarf1	5:63480442~63486043	5_63480442	8.822e-09	D	Zm00001d014795	bZIP	Basic leucine zipper 19	verification(ABF3GBF2, GBF3)
WS1	Zm00001d008923	/	6:160178122~160178232	6_160178232	3.2605e-07	D	Zm00001d038574	bZIP	Basic leucine zipper 24	verification(ABF3GBF2, GBF3)
WW	Zm00001d028613	Protein kinase APK1A chloroplastic	1:52168487~52172015	1_52168487	9.6469e-08	D	Zm00001d028936	bZIP	Transcription factor TGA6	verification(ABF4, GBF2, GBF3)
WS2	Zm00001d020488	Retrovirus-related Pol polyprotein LINE-1	7:151787707~151796443	7_151796443	5.3975e-08	D	Zm00001d021423,Zm00001d021424	N,NAC	NAC domain containing protein 57,"NAC domain containing protein 57"	verification(ANAC102)
WS1	Zm00001d009439	Putative CRAL/TRIO domain containing%2C Sec14p-like phosphatidylinositol transfer family protein	8:64426038~64433354	8_64433354	4.3756e-11	D	Zm00001d009435,Zm00001d009436	MYB,N	Transcription factor MYB86,"DNAJ heat shock N-terminal domain-containing protein"	verification(At5g04760)
WS2	Zm00001d044116	Rae1-like protein	3:219798212~219801745	3_219798291	2.8685e-10	D	Zm00001d044117	MYB-related	DNA binding protein	verification(At5g04760)
WS1	Zm00001d010627	Protein LURP-one-related 8	8:132967957~132972199	8_132971181	2.8746e-10	D	Zm00001d010906,Zm00001d010907	N,MYB	/,"Putative MYB DNA-binding domain superfamily protein "	verification(At5g04760)
WS1	Zm00001d009447	ABC transporter B family member 9	8:64426038~64433354	8_64430446	7.4465e-10	D	Zm00001d009435,Zm00001d009436	MYB,N	Transcription factor MYB86,"DNAJ heat shock N-terminal domain-containing protein"	verification(At5g04760)
WS2	Zm00001d004934	Protein TRAUCO	2:130047011~130048794	2_130047874	8.1507e-10	D	Zm00001d004681	MYB-related	myb domain protein 69	verification(At5g04760)
WW	Zm00001d028214	GDP-mannose transporter GONST3	8:144609953~144617238	8_144617125	6.2276e-09	D	Zm00001d011252	MYB-related	Putative MYB-domain histone H1 family protein	verification(At5g04760)
WS1	Zm00001d030677	Diaminopimelate epimerase chloroplastic	1:152664173~152673951	1_152669263	1.0152e-08	D	Zm00001d030678	MYB	Transcription factor MYB48	verification(At5g04760)
WW	Zm00001d030677	Diaminopimelate epimerase chloroplastic	1:152664173~152671763	1_152669263	4.8934e-08	D	Zm00001d030678	MYB	Transcription factor MYB48	verification(At5g04760)
WS1	Zm00001d022514	Pentatricopeptide repeat-containing protein	7:173852794~173852974	7_173852914	7.5145e-08	D	Zm00001d022259	MYB	Transcription factor MYB46	verification(At5g04760)
WW	Zm00001d035954	SIN-like family protein	6:36428867~36428912	6_36428912	8.2339e-08	D	Zm00001d035605	MYB	Putative MYB DNA-binding domain superfamily protein	verification(At5g04760)
WS2	Zm00001d036567	40S ribosomal protein S14-3	26:307457~314387	26_311284	1.4669e-07	D	Zm00001d000184,Zm00001d000183	MYB-related,N	single-repeat Myb protein1," monosaccharide transporter4"	verification(At5g04760)
WS2	Zm00001d035954	SIN-like family protein	6:36428867~36428912	6_36428867	2.6056e-07	D	Zm00001d035605	MYB	Putative MYB DNA-binding domain superfamily protein	verification(At5g04760)
WS1	Zm00001d044016	Long chain acyl-CoA synthetase 5	8:158898310~158908583	8_158906194	4.6627e-07	D	Zm00001d011691,Zm00001d011692	N,MYB-related	Homeodomain-like/winged-helix DNA-binding family protein,"Glycylpeptide N-tetradecanoyltransferase "	verification(At5g04760)
WS1	Zm00001d000288	Auxin-responsive protein IAA29	6:82556461~82564183	6_82562968	5.5032e-12	D	Zm00001d036298	AP2-EREBP	Putative AP2/EREBP transcription factor superfamily protein	verification(DREB2A)
WW	Zm00001d000288	Auxin-responsive protein IAA29	6:82556461~82564183	6_82559587	4.9198e-11	D	Zm00001d036298	AP2-EREBP	Putative AP2/EREBP transcription factor superfamily protein	verification(DREB2A)
WW	Zm00001d042659	Protein SRC2 homolog	8:152569900~152572662	8_152569900	3.1531e-10	D	Zm00001d011499,Zm00001d008119	AP2-EREBP,N	Ethylene-responsive transcription factor CRF4,"/"	verification(DREB2A)
WS2	Zm00001d005795	Protein binding protein	2:189020191~189024719	2_189024477	5.4456e-09	D	Zm00001d005798	AP2-EREBP	Ethylene-responsive transcription factor RAP2-2	verification(DREB2A)
WS1	Zm00001d042659	Protein SRC2 homolog	8:152569900~152572662	8_152570000	9.193e-09	D	Zm00001d011499,Zm00001d008119	AP2-EREBP,N	Ethylene-responsive transcription factor CRF4,"/"	verification(DREB2A)
WS2	Zm00001d000288	Auxin-responsive protein IAA29	6:82556461~82564183	6_82562968	9.4293e-09	D	Zm00001d036298	AP2-EREBP	Putative AP2/EREBP transcription factor superfamily protein	verification(DREB2A)
WW	Zm00001d011620	DUF1639 family protein	8:152569900~152572662	8_152570077	2.3964e-07	D	Zm00001d011499,Zm00001d008119	AP2-EREBP,N	Ethylene-responsive transcription factor CRF4,"/"	verification(DREB2A)
WS2	Zm00001d009709	loricrin-related	9:10943162~10943185	9_10943185	3.5803e-07	D	Zm00001d045044	AP2-EREBP	AP2-EREBP-transcription factor 160	verification(DREB2A)
WW	Zm00001d024521	Pentatricopeptide repeat-containing protein mitochondrial	10:75943846~75945050	10_75943862	2.4275e-15	D	Zm00001d024522	bHLH	Putative HLH DNA-binding domain superfamily protein	verification(FBH3)
WS1	Zm00001d024521	Pentatricopeptide repeat-containing protein mitochondrial	10:75943846~75945050	10_75944046	1.6821e-14	D	Zm00001d024522	bHLH	Putative HLH DNA-binding domain superfamily protein	verification(FBH3)
WS2	Zm00001d024521	Pentatricopeptide repeat-containing protein mitochondrial	10:75943846~75945113	10_75943862	8.1536e-13	D	Zm00001d024522	bHLH	Putative HLH DNA-binding domain superfamily protein	verification(FBH3)
WS2	Zm00001d009010	Plasma membrane-associated cation-binding protein 1	8:30164343~30168836	8_30164343	8.9616e-13	D	Zm00001d009012,Zm00001d009013	N,bHLH	/,"Putative HLH DNA-binding domain superfamily protein "	verification(FBH3)
WS2	Zm00001d006019	OTU domain-containing protein	2:194258696~194262179	2_194261924	5.638e-10	D	Zm00001d005969,Zm00001d000996,Zm00001d005970	bHLH,N,C2C2-DOF	Transcription factor BIM3,"/","Dof zinc finger protein DOF1.6"	verification(FBH3)
WS1	Zm00001d006561	DUF538 family protein	2:211031721~211039453	2_211035164	3.8919e-09	D	Zm00001d006565,Zm00001d006566	bHLH,N	male sterile32,"ELAV-like protein 4 "	verification(FBH3)
WS1	Zm00001d009010	Plasma membrane-associated cation-binding protein 1	8:30164343~30168836	8_30166608	3.915e-08	D	Zm00001d009012,Zm00001d009013	N,bHLH	/,"Putative HLH DNA-binding domain superfamily protein "	verification(FBH3)
[truncated: 3,657 more rows]

## Sheet: Table S4
Table S4. Detail information on the eQTL network.
[truncated: 131 more rows]

## Sheet: Table S5
Table S5. Detail information on 97 candidate genes identified by Mendelian Randomization analysis.
[truncated: 104 more rows]

[truncated: 1 more sheets: Table S6]
